# Supplementary material for: Exploring the relationship between housing conditions and risk perception in a disaster context
Source: PLoS One. 2025 Oct 15;20(10):e0310665. doi: 10.1371/journal.pone.0310665 (PMC12527193; doi:10.1371/journal.pone.0310665)
Supplement: S1 Table — (XLSX) [file pone.0310665.s001.xlsx]

## Sheet: Total (Numbers)
#	Where do you live?	How long have you lived in Hurricane/Cyclone/Typhoon prone areas, whether in the US or overseas?	Which of the following best describes the type of your dwelling? - Selected Choice	Which of the following best describes the age of your dwelling? (Select all that apply) - Selected Choice	What type of repairs are required in your dwelling? (Select all that apply) - Selected Choice	How many bedrooms are in your dwelling?	Including you, how many people live in your dwelling?	How many children (6 years old or younger) live in your dwelling?	Occup. (0-6)	Occup. (7-18)	Occup. (65+)	How many floors are in your building?	On what floor (or floors) is your dwelling? (Consider ground level is level 1)	Is your dwelling surrounded by trees (or objects such as light posts and utility poles) that could fall on it and cause damage during a hurricane? - Selected Choice	Does your building sit on High Ground? (High Ground is an area of land that is higher than the area surrounding it) - Selected Choice	Do taller buildings surround your dwelling? - Selected Choice	Which best describes the material of the exterior walls of your building? (Select all that apply) - Selected Choice	What types of window frames does your dwelling have? (See Figure 1 below, Select the closest match, and Select all that apply) - Selected Choice	Which best describes most of the windowsâ€™ glass in your dwelling? - Selected Choice	What types of Exterior Glass Doors does your dwelling have? (See Figure 2 below, Select the closest match, and Select all that apply) - Selected Choice	Which best describes the glass of the exterior glass doors at your dwelling? - Selected Choice	Risk1 - 1. Relative to the rest of the US, I believe that the possibility of a hurricane passing by or through my current city/town in any given year is...	Risk1 - 2. I believe that the severity of the damage that a hurricane can cause in my current city/town isâ€¦	Risk1 - 3. I believe that the possibility of winds and flying objects causing damage to my dwelling during a hurricane isâ€¦	Risk1 - 4. I believe that the possibility of my dwelling flooding during a hurricane isâ€¦	I believe that the severity of the damage that a hurricane can cause to the following is: - 1. Roof of my dwelling	I believe that the severity of the damage that a hurricane can cause to the following is: - 2. Interior of my dwelling	I believe that the severity of the damage that a hurricane can cause to the following is: - 3. Exterior glass (such as windows) of my dwelling	I believe that the severity of the damage that a hurricane can cause to the following is: - 4. Exterior walls of my building	I believe that the severity of the damage that a hurricane can cause to the following is: - 5. Foundations of my building	Risk3 - 1. I believe that the possibility of a hurricane starting an electrical/gas fire at my dwelling isâ€¦	Risk3 - 2. I believe that the possibility of a hurricane causing a power/electricity outage at my dwelling isâ€¦	Risk3 - 3. I believe that the severity of the physical harm that a hurricane can cause the residents of my dwelling (including me) isâ€¦	Risk3 - 4. I believe that the possibility of the residents of my dwelling (including me) getting physically harmed during a hurricane isâ€¦	How long do you believe a power/electricity outage would last due to a hurricane at your dwelling?	During this hurricane season, how likely is it that you will have the following? - a) An emergency supply kit	During this hurricane season, how likely is it that you will have the following? - b) An evacuation plan	During this hurricane season, how likely is it that you will have the following? - c) A communication plan
1	Gainesville	2 - 5 years	Single-family home	Significant renovation	No repairs	4	3	(0-6)	Yes	No	No	1	1	Yes	No	No	Concrete/Steel	Mixed Types	Single glazed	No doors	N/A	0.75	0.5	0.5	0.25	0.5	0.25	0.5	0.5	0.25	0.25	0.75	0.25	0.25	0.5	0	0	0
2	Gainesville	More than 10 years	Single-family home	Built after 2000	No repairs	4	2	Non	No	No	No	2		Yes	Yes	No	Concrete/Steel	Mixed Types	Double glazed	No doors	N/A	0.75	0.75	0.5	1	0.75	0.5	0.75	0.5	0.25	0.5	1	0.5	0.25	0.5	1	0.9	0.7
3	Gainesville	6 - 10 years	Single-family home	Significant renovation	No repairs	3	2	Non	No	No	No	2		Yes	Yes	No	Concrete/Steel	Hung	N/A	French	N/A	0.5	0.25	0.25	0	0.25	0.25	0.25	0.25	0	0.25	0.75	0	0	0.25	0.9	0.5	0.5
4	Miami	More than 10 years	Single-family home	Significant renovation	Minor repair	3	2	Non	No	No	No	1	1	Yes	Yes	No	Concrete/Steel	Mixed Types	Double glazed	Traditional	Single glazed	1	1	0.5	0	0.75	0.5	0.5	0.25	0	0	1	0.25	0.25	1	1	0.5	0.5
5	Miami	6 - 10 years	Single-family home	Significant renovation	Minor repair	2	1	Non	No	No	No	1	1	Yes	Yes	No	Concrete/Steel	Hung	N/A	Mixed Types	N/A	0.75	0.75	0.5	0.25	0.5	0.25	0.25	0.5	0.25	0.25	1	0.25	0.25	1	1	0.2	1
6	Miami	6 - 10 years	Single-family home	Significant renovation	Minor repair	4	4	(0-6)	Yes	No	No	1	1	Yes	N/A	No	Concrete/Steel	Hung	Single glazed	Traditional	Single glazed	0.75	0.75	0.75	0.5	0.5	0.5	0.75	0.5	0.5	0.25	1	0.25	0.25	1	0.8	0.4	0.4
7	Miami	More than 10 years	Apartment/Condo	Built after 2000	No repairs	2	2	Non	No	No	No	3	3	No	Yes	No	Concrete/Steel	Hung	N/A	Mixed Types	N/A	1	1	0.25	0.25	0.5	0.25	0.25	0.25	0.25	0.25	0.5	0	0	0.25	0.5	0.5	0.5
8	Miami	2 - 5 years	Apartment/Condo	Built after 2000	Minor repair	2	2	Non	No	No	No	6.0+	5.0 - 12.0	No	No	No		Mixed Types	Single glazed	No doors	N/A	1	0.5	0.5	0.25	0.25	0.5	0.75	0.75	0.5	0.25	0.5	0.25	0.25	0.5	0.7	0.3	0.4
9	Miami	More than 10 years	Single-family home	Significant renovation	Minor repair	4	2	Non	No	No	No	1	1	Yes	No	No	Concrete/Steel	Sliding	Double glazed	Sliding	Double glazed	1	1	0.75	1	1	1	0.75	0.75	0.75	0.5	1	0.75	0.5	1	0.5	0.5	0.5
10	Miami	2 - 5 years	Apartment/Condo	Built before 2000	Minor repair	0 or 1	1	Non	No	No	No	2	1	Yes	Yes	No	Concrete/Steel	Hung	N/A	Sliding	N/A	1	1	0.75	0.75	0.75	0.75	0.75	0.75	0.75	0.5	1	0.75	0.75	1	0.8	0.7	0.6
11	Miami	More than 10 years	Apartment/Condo	Built before 2000	Minor repair	0 or 1	2	Non	No	No	No	6.0+	2	Yes	N/A	Yes	Concrete/Steel	Hung	N/A	Sliding	N/A	1	0.75	0.5	0	0	0	0.5	0.5	0.25	0	0.75	0.25	0	0.75	0.7	0.4	0.6
12	Miami	More than 10 years	Townhouse or Duplex		Minor repair	3	2	Non	No	No	No	2		Yes	No	Yes	Concrete/Steel	Hung	Single glazed	Sliding	Single glazed	1	0.75	0.75	0.5	0.75	0.75	0.75	0.5	0.25	0.25	1	0.25	0.25	1	1	1	1
13	Miami	More than 10 years	Single-family home	Built after 2000	No repairs	4	4	Non	No	No	No	2		Yes	No	No	Concrete/Steel	Mixed Types	N/A	Mixed Types	N/A	1	1	1	0.75	1	0.5	0.75	0.75	0.5	0.25	1	0.25	0.25	1	0.7	0.5	0.5
14	Miami	6 - 10 years	Fraternity/Sorority house or Student Dorm		No repairs	6+	10+	Non	No	No	No	6.0+	5.0 - 12.0	No	No	No	Concrete/Steel	Picture	Single glazed	No doors	N/A	1	1	0.75	0.75	0.75	0.5	1	0.25	0.5	0.5	1	1	0.5	0.5	0.5	0.5	0.4
15	Miami	2 - 5 years	Single-family home		Minor repair	0 or 1	1	Non	No	No	No	1	1	Yes	Yes	No	Concrete/Steel	Mixed Types	Single glazed	No doors	N/A	0.75	1	0.75	0.5	0.75	0.5	0.5	0.25	0.25	0.25	1	0.5	0.25	0.5	1	0.9	0.9
16	Miami	2 - 5 years	Single-family home	Built before 2000	Minor repair	4	4	Non	No	No	No	2		Yes	No	No	Wood	Mixed Types	Double glazed	Sliding	Double glazed	1	1	1	0.75	1	0.5	1	0.5	0.25	0.25	1	0.5	0.5	1	0.9	1	0.2
17	Gainesville	Less than 2 years	Fraternity/Sorority house or Student Dorm		Minor repair	6+	10+	Non	No	No	No	4	2	Yes	No	Yes	Concrete/Steel	Picture	N/A	No doors	N/A	0.5	0.75	0.75	0.25	0.75	0.5	0.75	0.75	0.5	0.5	1	0.5	0.75	0.75	0	0	0
18	Gainesville	More than 10 years	Fraternity/Sorority house or Student Dorm		Minor repair	6+	10+	Non	No	No	No	4	4	Yes	N/A	No	Concrete/Steel	Hung	N/A		N/A	0.75	0.5	0.5	0.75	0.5	0.25	0.25	0.25	0.25	0	0.75	0	0	1	0.3	0.8	0.8
19	Gainesville	More than 10 years	Fraternity/Sorority house or Student Dorm	Built before 2000	Minor repair	6+	10+	Non	No	No	No	6.0+	2	Yes	N/A	N/A	Concrete/Steel	Picture	Double glazed	No doors	N/A	0.75	0.75	0.75	0.75	0.25	0.25	0.25	0.25	0.25	0.25	0.75	0.25	0.25	0.25	0.1	0.3	0.8
20	Gainesville	More than 10 years	Fraternity/Sorority house or Student Dorm		No repairs	6+	10+	Non	No	No	No	4	3	No	Yes	No	Concrete/Steel	Casement/Egress	N/A	No doors	N/A	0.5	0.5	0	0.5	0.75	0.25	0.5	0	0	0.25	1	0.25	0.25	0.75	0.7	0.3	0.2
21	Gainesville	More than 10 years	Fraternity/Sorority house or Student Dorm	Significant renovation	No repairs	6+	10+	Non	No	No	No	5	2	Yes	No	No	Concrete/Steel	Picture	N/A	No doors	N/A	0.5	0.75	0.75	0.75	0.75	0.25	0.75	0.5	0.25	0.25	1	0.5	0.5	0.75	0.4	0.5	0.5
22	Gainesville	More than 10 years	Fraternity/Sorority house or Student Dorm		No repairs	6+	10+	Non	No	No	No	5	5.0 - 12.0	Yes	No	Yes	Concrete/Steel	Hung	Double glazed	No doors	N/A	0.75	0.25	0	0.75	0	0.5	0	0	0	0	0.75	0	0	0.25	0.6	1	1
23	Gainesville	More than 10 years	Single-family home	Built before 2000	No repairs	4	4	(7-18)	No	Yes	No	1	1	Yes	Yes	No	Concrete/Steel	Picture	N/A	No doors	N/A	1	0.5	0.5	0.25	0.25	0.25	0.5	0.25	0.25	0.25	1	0	0	1	0.3	0.7	0.7
24	Miami	Less than 2 years	Apartment/Condo	Built before 2000	Minor repair	0 or 1	3	(0-6)	Yes	No	No	6.0+	5.0 - 12.0	Yes	No	No		Mixed Types	Single glazed	Sliding	N/A	1	0.75	0.25	0.25	0.25	0.5	0.75	0.5	0.25	0.5	0.5	0.25	0.25	0.75	0.6	0.5	0.4
25	Gainesville	6 - 10 years	Fraternity/Sorority house or Student Dorm		No repairs	6+	10+	Non	No	No	No	5	2	Yes	N/A	No	Concrete/Steel	Hung	N/A	French	N/A	0.25	0.25	0.5	0.5	0.25	0	0.5	0.5	0	0.5	1	0	0.25	0.5	0.3	0.3	0.3
26	Gainesville	More than 10 years	Fraternity/Sorority house or Student Dorm	Built after 2000	No repairs	6+	10+	Non	No	No	No	5	4	Yes	N/A	N/A	Concrete/Steel	Picture	N/A	No doors	N/A	0.75	0.5	0.25	0	0.25	0.25	0.25	0.25	0.25	0.25	0.5	0.5	0.5	0.5	0.6	0.7	0.7
27	Gainesville	More than 10 years	Fraternity/Sorority house or Student Dorm		Minor repair	6+	10+	Non	No	No	No	3	3	Yes	No	No		Hung	N/A	French	N/A	1	0.75	0.75	1	0.5	0.5	0.75	0.5	0.25	0.25	1	0.5	0.5	0.75	0.3	0.7	0.5
28	Gainesville	More than 10 years	Fraternity/Sorority house or Student Dorm	Built before 2000	Minor repair	6+	10+	Non	No	No	No	3	3	Yes	No	No	Concrete/Steel	Mixed Types	Single glazed	No doors	N/A	0.75	0.5	0.75	0.25	0.5	0.5	0.75	0.75	0.75	0.75	0.75	0.5	0.25	0.75	0.6	0.5	1
29	Gainesville	More than 10 years	Fraternity/Sorority house or Student Dorm	Built before 2000	Minor repair	6+	10+	Non	No	No	No	4	2	N/A	Yes	No	Concrete/Steel	Sliding	N/A	Traditional	Double glazed	0.75	0.5	0.25	0	0.75	0.5	0	0	0.25	0.25	1	0	0	0.5	1	0.8	0.9
30	Gainesville	2 - 5 years	Fraternity/Sorority house or Student Dorm	Built after 2000	Minor repair	6+	10+	Non	No	No	No	5	3	Yes	No	No	Concrete/Steel	Hung	N/A	Traditional	N/A	0.75	0.5	0.5	0.5	0	0.5	1	0.75	0.75	0.25	0.5	0.75	0.25	0.5	0.7	0.6	0.5
31	Gainesville	More than 10 years	Fraternity/Sorority house or Student Dorm		Minor repair	6+	10+	Non	No	No	No	4	3	Yes	No	No	Concrete/Steel	Hung	N/A	No doors	N/A	0.5	0.25	0.25	0	0	0	0.25	0.5	0	0.25	0.5	0.25	0	0.25	0.3	0.2	0.6
32	Gainesville	Less than 2 years	Fraternity/Sorority house or Student Dorm		Minor repair	6+	10+	Non	No	No	No	5	4	Yes	No	N/A	Concrete/Steel	Hung	N/A	No doors	N/A	0.75	0.5	0.5	0.5	0.5	0.3829	0.5	0.5	0.5	0.25	0.25	0.5	0.5	0.5	0.3	0.5	0.5
33	Gainesville	More than 10 years	Fraternity/Sorority house or Student Dorm	Built before 2000	Minor repair	6+	10+	Non	No	No	No	5	4	N/A	Yes	No	Concrete/Steel	Picture	Single glazed	Traditional	Single glazed	0.75	0.25	0.25	0	0.75	0.25	0.5	0.25	0	0.5	1	0.25	0	0.5	0.3	0.2	0.1
34	Miami	2 - 5 years	Apartment/Condo	Significant renovation	Significant repair	0 or 1	2	Non	No	No	No	2	2	Yes	Yes	N/A	Concrete/Steel	Hung	Single glazed	No doors	N/A	1	0.75	0.75	0.25	0.5	0	0.75	0.5	0.5	0.25	1	0.25	0.25	0.75	1	0.6	1
35	Gainesville	More than 10 years	Fraternity/Sorority house or Student Dorm	Built after 2000	No repairs	6+	10+	Non	No	No	No	5	3	Yes	No	Yes	Concrete/Steel	Hung	N/A	Traditional	N/A	0.5	0.25	0.5	0.25	0.5	0.25	0.5	0.25	0.25	0.25	0.75	0.25	0.25	0.5	1	0.3	0
36	Miami	More than 10 years	Single-family home	Built before 2000	No repairs	3	3	(7-18)	No	Yes	No	1	1	Yes	Yes	No	Concrete/Steel	Hung	Double glazed	Mixed Types	Double glazed	1	1	1	0.5	0.75	0.5	0.75	0.75	0.5	0.25	1	0.5	0.5	1	0.8	0.8	0.8
37	Miami	Less than 2 years	Apartment/Condo	Significant renovation	Significant repair	2	1	Non	No	No	No	6.0+	5.0 - 12.0	N/A	N/A	Yes	Concrete/Steel	Sliding	Double glazed	Sliding	Double glazed	1	0.25	0.5	0	0.5	0.25	0.75	0.5	0.25	0.25	0.75	0	0	0.5	0.9	0.7	0.5
38	Gainesville	More than 10 years	Apartment/Condo	Built after 2000	No repairs	4	4	(7-18)	No	Yes	No	6.0+	5.0 - 12.0	No	No	No		Mixed Types	N/A	No doors	N/A	0.75	0.75	0.5	0.5	0.25	0	0.25	0.5	0.5	0	1	0	0	0	0.3	0.7	0.9
39	Gainesville	More than 10 years	Fraternity/Sorority house or Student Dorm		No repairs	6+	10+	Non	No	No	No	5	3	N/A	No	No	Concrete/Steel	Hung	N/A	No doors	N/A	0.75	0.25	0.25	0.5	0.25	0	0.75	0	0	0.25	0.75	0.25	0.25	0.5	0.7	0.6	0.6
40	Miami	6 - 10 years	Single-family home	Built before 2000	Minor repair	4	2	Non	No	No	No	2		No	Yes	No	Concrete/Steel	Mixed Types	Single glazed	Sliding	Single glazed	1	1	0.75	0.5	1	0.75	1	0.75	0.5	0.5	0.75	0.5	0.5	0.5	1	1	0.8
41	Gainesville	Less than 2 years	Fraternity/Sorority house or Student Dorm	Built after 2000	No repairs	6+	10+	Non	No	No	No	5	3	N/A	N/A	No	Mixed Materials	Awning	N/A	No doors	N/A	0.5	0.75	0.5	0.25	0.75	0.75	0.75	0.5	0.75	0.25	0.25	0.5	0.5	0.75	0.8	0.7	0.9
42	Gainesville	More than 10 years	Apartment/Condo	Built after 2000	Minor repair	5	5	(7-18)	No	Yes	No	6.0+	2	No	Yes	No	Concrete/Steel	Mixed Types	N/A	Traditional	N/A	0.75	0.75	0.75	0.75	0.75	0.75	0.75	0.75	1	0.75	1	0.75	1	0.75	0.1	0.2	0.2
43	Gainesville	More than 10 years	Fraternity/Sorority house or Student Dorm	Built after 2000	No repairs	6+	10+	Non	No	No	No	5	3	Yes	Yes	No	Concrete/Steel	Picture	N/A	Traditional	N/A	1	0.5	0.5	0.5	0.75	0.25	0.25	0.25	0.25	0.25	1	0.5	0.5	0.75	0.5	0.5	0.5
44	Gainesville	More than 10 years	Fraternity/Sorority house or Student Dorm		No repairs	6+	10+	Non	No	No	No	5	4	Yes	Yes	No	Concrete/Steel	Picture	N/A	Traditional	N/A	0.75	0.75	0.75	0.5	0.5	0.5	0.75	0.75	0.25	0.25	1	1	1	1	0.7	0.8	0.8
45	Gainesville	More than 10 years	Fraternity/Sorority house or Student Dorm		No repairs	6+	10+	Non	No	No	No	5	4	Yes	No	No	Concrete/Steel	Hung	N/A	Traditional	N/A	0.75	0.75	0.5	0.25	0.75	0.25	0.75	0.75	0.75	0	0.75	0.5	0.5	0.5	0.5	0.7	0.7
46	Gainesville	More than 10 years	Single-family home	Built before 2000	Minor repair	3	2	Non	No	No	No	1	1	Yes	No	No	Concrete/Steel	Hung	Double glazed	Mixed Types	Double glazed	0.5	0.5	0.5	0.75	0.5	0.5	0.5	0.5	0.5	0.25	0.75	0.25	0.25	0.5	0.9	0.5	0.9
47	Gainesville	Less than 2 years	Apartment/Condo		Minor repair	3	3	Non	No	No	No	3	2	Yes	N/A	No	Wood	Sliding	N/A	Traditional	N/A	0.75	0.75	0.75	0.75	1	0.25	0.75	0.75	0.25	0.25	0.75	0.75	0.75	0.5	0.3	0.2	0.2
48	Gainesville	2 - 5 years	Apartment/Condo	Significant renovation		2	2	Non	No	No	No	2	2	No	Yes	No	Concrete/Steel	Hung	Double glazed	No doors	N/A	0.75	0.5	0.5	0.5	0.5	0.25	0.5	0.5	0.25	0.75	0.75	0.5	0.25	0.5	0.7	0.5	0.5
49	Gainesville	6 - 10 years	Single-family home	Built after 2000	No repairs	3	2	Non	No	No	No	1	1	Yes	No	No	Wood	Mixed Types	Double glazed	Sliding	Double glazed	0.5	0.5	0.5	0.25	0.75	0.5	0.5	0.25	0	0.25	0.5	0.25	0.25	0.75	1	1	1
50	Gainesville	More than 10 years	Townhouse or Duplex	Built before 2000	No repairs	3	3	Non	No	No	No	2		No	No	No	Concrete/Steel	Mixed Types	Double glazed	Mixed Types	Double glazed	0.75	0.5	0.5	0.5	0.75	0.5	0.5	0.5	0.25	0	0.5	0.25	0.25	0.5	0.8	0.5	0.5
51	Gainesville	More than 10 years	Apartment/Condo		Minor repair	2	2	Non	No	No	No	2	2	Yes	No	No		Hung	Double glazed	No doors	N/A	1	0.5	0.75	0.75	0.5	0.5	0.5	0.5	0.5	0.5	0.5	0.5	0.5	0.5	1	1	1
52	Gainesville	More than 10 years	Apartment/Condo	Built after 2000	No repairs	4	4	(7-18)	No	Yes	No	6.0+	5.0 - 12.0	No	No	No	Concrete/Steel	Picture	N/A	No doors	N/A	1	0.5	0.5	0.75	0.5	0.25	0.75	0.25	0	0.5	1	0.25	0.25	1	1	0.1	0.1
53	Gainesville	More than 10 years	Single-family home	Built before 2000	Minor repair	4	5	(7-18, 65+)	No	Yes	Yes	1	1	Yes	No	No	Concrete/Steel	Mixed Types	Double glazed	Sliding	Single glazed	0.5	1	1	0.25	1	0.5	0.75	0.25	0.25	0.5	1	0.25	0.25	1	1	0.8	1
54	Gainesville	More than 10 years	Fraternity/Sorority house or Student Dorm	Built after 2000	No repairs	6+	10+	Non	No	No	No	5	2	Yes	No	No	Concrete/Steel	Hung	N/A	French	N/A	0.75	0.75	1	0.75	0.75	0.75	0.75	0.75	0.75	0.75	1	0.75	0.5	0.75	0	0	0
55	Gainesville	Less than 2 years	Apartment/Condo	Built after 2000	No repairs	3	5	Non	No	No	No	2	2	Yes	Yes	No	Wood	Sliding	Single glazed	Traditional	Single glazed	0.5	0.5	0.25	0.25	0.25	0.25	0.5	0.25	0.25	0.25	0.5	0.5	0.5	0.5	0.3	0.4	0.9
56	Gainesville	Less than 2 years	Apartment/Condo		Minor repair	2	3	Non	No	No	No	2	2	Yes	No	No	Concrete/Steel	Hung	Single glazed	No doors	N/A	0.5	0.5	0.5	0.25	0.75	0.75	0.75	0.75	0.5	0.5	0.75	0.75	0.75	0.75	0.6	0.8	0.8
57	Gainesville	Less than 2 years	Fraternity/Sorority house or Student Dorm		Minor repair	6+	10+	Non	No	No	No	4	4	Yes	No	Yes	Concrete/Steel	Picture	Single glazed	Sliding	Single glazed	0.5	0.5	0.5	0.5	0.5	0.5	0.5	0.5	0.5	0.5	0.5	0.5	0.5	0.5	0.5	0.5	0.5
58	Gainesville	More than 10 years	Fraternity/Sorority house or Student Dorm		Minor repair	6+	10+	Non	No	No	No	4	1	Yes	No	No	Concrete/Steel	Sliding	N/A	No doors	N/A	0.5	0.25	0.25	0.25	0.5	0.25	0.5	0.5	0.25	0.5	0.5	0.25	0.5	0.5	0.5	0.6	0.7
59	Gainesville	6 - 10 years	Fraternity/Sorority house or Student Dorm	Built before 2000	No repairs	6+	10+	Non	No	No	No	6.0+	5.0 - 12.0	Yes	No	No	Mixed Materials	Mixed Types	N/A	No doors	N/A	0.75	0.5	0.25	0.25	0.25	0.25	0.25	0.5	0.25	0.5	0.75	0.25	0.25	0.5	0.6	0.7	0.8
60	Gainesville	More than 10 years	Fraternity/Sorority house or Student Dorm	Built after 2000	Minor repair	6+	10+	Non	No	No	No	5	4	Yes	Yes	No	Concrete/Steel	Hung	Double glazed	No doors	N/A	0.75	0.5	0.5	0.25	0.5	0.25	0.75	0.75	0.25	0.5	1	0.25	0.5	0.5	0.9	0.9	0.5
61	Gainesville	Less than 2 years	Fraternity/Sorority house or Student Dorm	Built before 2000	Minor repair	6+	10+	Non	No	No	No	5	5.0 - 12.0	Yes	No	Yes	Concrete/Steel	Hung	Single glazed	No doors	N/A	1	0.5	0.25	0	0.5	0.25	0.5	0.5	0	0.25	0.5	0	0.25	0.5	0.2	0.5	0.4
62	Gainesville	More than 10 years	Fraternity/Sorority house or Student Dorm	Built after 2000	No repairs	6+	10+	Non	No	No	No	4	4	Yes	No	Yes	Concrete/Steel	Hung	N/A	Traditional	N/A	1	1	0.75	1	1	0.3829	0.5	0.5	1	0.25	1	0.5	0.5	0.75	0.5	0.5	0.4
63	Gainesville	More than 10 years	Fraternity/Sorority house or Student Dorm		No repairs	6+	10+	Non	No	No	No	4	3	No	No	No		Hung	N/A	No doors	N/A	1	0.25	0.25	0.5	0.25	0.25	0.5	0	0	0	0.5	0.25	0.25	0.25	0	0	0
64	Gainesville	Less than 2 years	Fraternity/Sorority house or Student Dorm	Built after 2000	No repairs	6+	10+	Non	No	No	No	5	5.0 - 12.0	N/A	No	No	Concrete/Steel	Picture	N/A	No doors	N/A	0.25	0.5	0.5	0	0.75	0.5	0.5	0.25	0.25	0.25	0.75	0.5	0.5	0.75	0.4	0.7	0.8
65	Gainesville	More than 10 years	Single-family home	Built before 2000	No repairs	3	4	(7-18)	No	Yes	No	1	1	No	Yes	No	Concrete/Steel	Mixed Types	Single glazed	French	Single glazed	1	0.5	0.75	0.25	0.75	0.25	0.5	0.25	0	0.25	1	0.25	0.25	1	0.6	0.3	0.3
66	Gainesville	More than 10 years	Fraternity/Sorority house or Student Dorm	Built after 2000	No repairs	6+	10+	Non	No	No	No	5	2	Yes	Yes	No	Concrete/Steel	Hung	Double glazed	French	Single glazed	0.75	0.25	0.5	0	0.5	0	0.25	0.25	0	0	0.5	0	0	0.25	0.5	0.8	0.9
67	Miami	More than 10 years	Single-family home	Significant renovation	No repairs	2	1	Non	No	No	No			Yes	Yes	Yes	Concrete/Steel	Sliding	Double glazed		Double glazed	0.75	0.75	0.75	0.75	0.5	0.5	0.5	0.5	0.5	0.25	1	0.25	0.25	1	1	0.9	0.9
68	Gainesville	Less than 2 years	Apartment/Condo		No repairs	2	2	Non	No	No	No	3	1	Yes	No	No	Wood	Hung	N/A	Traditional	Single glazed	0.5	0.25	0	0	0	0.5	0	0	0	0	0.5	0	0.25	0.25	0.2	0.7	0.8
69	Gainesville	More than 10 years	Fraternity/Sorority house or Student Dorm		No repairs	6+	10+	Non	No	No	No	4	4	Yes	Yes	No	Mixed Materials	Picture	Single glazed	Traditional	Single glazed	0.5	0.25	0.5	0.25	0.5	0.25	0.5	0.5	0.25	0.25	0.25	0.25	0.25	0.25	0.5	0.8	0.8
70	Gainesville	More than 10 years	Fraternity/Sorority house or Student Dorm	Built before 2000	No repairs	6+	10+	Non	No	No	No	4	3	No	Yes	No	Concrete/Steel	Hung	N/A	No doors	N/A	1	1	1	0.75	0.75	0.5	0.5	0.5	0.25	0.5	0	0.5	0.5	0.5	1	1	0.5
71	Gainesville	More than 10 years	Fraternity/Sorority house or Student Dorm	Built after 2000	No repairs	6+	10+	Non	No	No	No	5	3	Yes	Yes	Yes	Concrete/Steel	Mixed Types	Double glazed	No doors	N/A	1	0.5	0.5	0.75	0	0	0	0	0	0	0	0	0	0	0.7	0.7	0.7
72	Gainesville	6 - 10 years	Fraternity/Sorority house or Student Dorm	Significant renovation	No repairs	6+	10+	Non	No	No	No	4	3	No	N/A	No	Concrete/Steel	Picture	Single glazed	No doors	N/A	0.75	0.5	0	0	0.5	0.75	1	0.5	0	0.5	1	0.75	0.25	0.25	0	0.4	0
73	Gainesville		Single-family home	Built before 2000	Minor repair	2	1	Non	No	No	No	2		Yes	Yes	No	Wood	Hung	Single glazed	Traditional	Single glazed	0.75	0.25	0.5	0.5	0.75	0.25	0.75	0.5	0.25	0.5	0.5	0.25	0.25	0.25	0.7	0.8	0.7
74	Gainesville	Less than 2 years	Apartment/Condo		Minor repair	0 or 1	1	Non	No	No	No	2	1	Yes	No	No	Concrete/Steel	Hung	Double glazed	No doors	N/A	0.75	0.75	1	1	0.75	1	0.5	0.5	0.5	0.5	1	0.75	0.75	0.75	0	0.1	0.2
75	Gainesville	Less than 2 years	Townhouse or Duplex	Built after 2000	No repairs	2	2	Non	No	No	No	2		Yes	No	No	Wood	Hung	N/A	No doors	N/A	0.25	0.25	0.25	0.25	0.25	0	0.5	0.25	0	0.25	0	0	0	0.25	0.3	0.5	0.5
76	Gainesville	6 - 10 years	Single-family home	Significant renovation	Minor repair	3	4	(7-18)	No	Yes	No	1	1	Yes	N/A	No	Concrete/Steel	Hung	Single glazed	Sliding	Double glazed	0.75	0.5	0.5	0.5	0.75	0.5	0.75	0.5	0.25	0.5	1	0.5	0.25	0.5	1	0.5	0
77	Gainesville	More than 10 years	Fraternity/Sorority house or Student Dorm		Minor repair	6+	10+	Non	No	No	No	5	4	No	N/A	No	Concrete/Steel	Hung	N/A	No doors	N/A	1	0.75	0.5	0.5	0.25	0	0.5	0.25	0	0	0	0	0	0.25	0.4	0.2	0
78	Gainesville	More than 10 years	Fraternity/Sorority house or Student Dorm	Built before 2000	No repairs	6+	10+	Non	No	No	No	5	3	Yes	No	Yes	Concrete/Steel	Hung	N/A	No doors	N/A	0.75	0.5	0.75	0.75	0.75	0.5	0.25	0.25	0.5	0.5	1	0.25	0.25	0.5	0.6	0.8	0.7
79	Miami	Less than 2 years	Single-family home	Built before 2000	No repairs	5	3	(65+)	No	No	Yes	2		Yes	No	No	Wood	Picture	Double glazed	French	Double glazed	0.75	0.75	0.5	0.5	0.75	0.5	0.25	0.5	0.25	0.5	1	0.25	0.25	0.25	1	1	1
80	Gainesville	More than 10 years	Fraternity/Sorority house or Student Dorm		Minor repair	6+	10+	Non	No	No	No	5	5.0 - 12.0	Yes	No	Yes	Concrete/Steel	Hung	N/A	No doors	N/A	1	0.75	0.75	0.5	0.75	0.5	0.75	0.5	0.25	0.5	1	0.5	0.5	1	0.6	0.5	0.4
81	Tallahassee	More than 10 years	Single-family home	Significant renovation	Minor repair	4	4	(7-18)	No	Yes	No	1	1	Yes	Yes	No	Concrete/Steel	Hung	Double glazed	Traditional	Double glazed	0.75	0.5	0.5	0.25	0.75	0.5	0.25	0	0	0.5	1	0.75	0.5	0.5	1	0.8	0.6
82	Gainesville	2 - 5 years	Apartment/Condo	Built before 2000	Minor repair	2	1	Non	No	No	No	2	2	Yes	No	No	Concrete/Steel	Mixed Types	Single glazed	Traditional	Single glazed	1	0.5	0.75	1	1	0.5	0.5	0.75	0.25	0.5	1	0.75	0.75	0.75	0.3	0.4	0
83	Gainesville	More than 10 years	Single-family home	Built before 2000	Minor repair	4	3	Non	No	No	No	1	1	Yes	No	No	Concrete/Steel	Sliding	Single glazed	Mixed Types	Single glazed	0.75	0.75	0.5	0.75	0.5	0.25	0.25	0.5	0.25	0.25	1	0.25	0.25	0.75	0.8	0.5	0.1
84	Gainesville	More than 10 years	Single-family home	Built before 2000	No repairs	2	2	Non	No	No	No			Yes	No	No	Wood	Casement/Egress	Single glazed	Traditional	N/A	0.5	0.75	0.5	0.75	0.5	0.5	0.5	0.75	0.75	0.25	1	0.5	0.25	0.75	1	1	1
85	Gainesville	More than 10 years	Single-family home	Significant renovation	Minor repair	3	3	(0-6, 7-18)	Yes	Yes	No	1	1	Yes	Yes	No	Concrete/Steel	Mixed Types	Single glazed	Mixed Types	Single glazed	0.5	0.5	0.25	0	0.25	0	0.5	0	0	0	0.75	0.25	0	1	1	0.2	1
86	Gainesville	More than 10 years	Fraternity/Sorority house or Student Dorm	Significant renovation	Minor repair	6+	10+	Non	No	No	No	5	4	Yes	No	Yes	Concrete/Steel	Casement/Egress	N/A	No doors	N/A	0.75	0.75	1	0.5	1	0.75	1	1	0.75	0.5	1	0.5	0.5	0.5	0.7	0.4	0.6
87	Gainesville	More than 10 years	Single-family home	Built before 2000	No repairs	4	4	(7-18)	No	Yes	No	2		Yes	Yes	No	Concrete/Steel	Hung	Double glazed	Mixed Types	Double glazed	0.75	0.5	0.75	0.25	1	0.25	0.75	0.5	0.25	0.75	1	1	0.25	1	0.8	1	0
88	Gainesville	More than 10 years	Apartment/Condo	Significant renovation	Minor repair	2	2	Non	No	No	No	2	1	Yes	N/A	Yes	Mixed Materials	Hung	Single glazed	No doors	N/A	1	0.75	0.75	0.5	0.75	0.25	1	1	0.25	0.25	1	0.25	0.25	0.75	0.1	0.1	0.1
89	Gainesville	More than 10 years	Apartment/Condo	Built before 2000	Minor repair	2	2	Non	No	No	No	3	2	Yes	Yes	Yes	Mixed Materials	Mixed Types	Single glazed	No doors	N/A	0.75	0.75	1	0.25	0.75	0.5	0.75	0.5	0.25	0.25	1	0.75	0.5	0.25	1	1	1
90	Gainesville	More than 10 years	Single-family home	Significant renovation	Minor repair	3	3	Non	No	No	No	1	1	Yes	Yes	No	Concrete/Steel	Mixed Types	Double glazed	Sliding	Single glazed	0.75	0.5	0.5	0.25	0.5	0.5	1	0.5	0.25	0.5	1	0.5	0.5	1	0.3	0.5	0.5
91	Tallahassee	2 - 5 years	Townhouse or Duplex	Built after 2000	No repairs	4	4	Non	No	No	No	3		Yes	Yes	No	Concrete/Steel	Hung	Single glazed	Traditional	Single glazed	0.5	0.25	0.5	0.75	0.5	0.25	0.5	0.5	0.25	0.5	1	0.5	0.5	0.5	0.4	0.3	0.2
92	Gainesville	Less than 2 years	Apartment/Condo	Built before 2000	Minor repair	3	3	Non	No	No	No	2	1	Yes	Yes	Yes	Wood	Hung	Single glazed	Sliding	Single glazed	0.5	0.5	0.25	0.75	0.5	0.75	0.75	0.75	0.75	0.5	0.5	0.5	0.75	0.25	0.1	0	0
93	Gainesville	More than 10 years	Single-family home	Built after 2000	No repairs	2	2	(65+)	No	No	Yes	2		No	Yes	No		Hung	Double glazed	Traditional	Double glazed	0.75	0.5	0.75	0.5	0.75	0.5	0.5	0.75	0.25	0.25	0.5	0.25	0.25	0	0.5	0.5	0.5
94	Gainesville	Less than 2 years	Apartment/Condo	Significant renovation	Minor repair	3	3	(7-18)	No	Yes	No	2	1	Yes	No	No	Wood	Hung	Single glazed	Traditional	Single glazed	1	1	1	1	1	0.75	1	1	0.75	0.75	1	1	1	0.75	0	0	0
95	Gainesville	More than 10 years	Single-family home	Built after 2000	No repairs	4	2	Non	No	No	No	2		Yes	Yes	No	Concrete/Steel	Mixed Types	Double glazed	Traditional	Double glazed	0.5	0.75	0.5	0.25	0.75	0.25	0.75	0.5	0.25	0.25	0.75	0.75	0.25	0.5	1	0.7	1
96	Gainesville	Less than 2 years	Apartment/Condo	Built after 2000	No repairs	2	2	Non	No	No	No	3	2	No	No	No		Hung	Single glazed	Traditional	Single glazed	0.75	0.25	0.25	0.25	0	0	0.25	0	0	0.25	0.75	0.5	0.5	0.25	0.1	0.1	0.1
97	Gainesville	Less than 2 years	Apartment/Condo	Built after 2000	Minor repair	5	5	Non	No	No	No	6.0+	4	No	Yes	No	Mixed Materials	Awning	N/A	Traditional	N/A	0.5	0.25	0.25	0.25	0.75	0.25	0.75	0.5	0.25	0.25	0.75	0.25	0.25	0.5	0	0	0
98	Gainesville	More than 10 years	Apartment/Condo	Built before 2000	Minor repair	3	2	Non	No	No	No	3	3	Yes	No	No	Wood	Hung	Single glazed	Sliding	Single glazed	0.25	0.5	0.25	0.75	0.5	0	0.25	0.5	0.25	0	0.5	0.25	0	0.25	0	0.1	0.1
99	Gainesville	Less than 2 years	Apartment/Condo		Significant repair	2	4	(0-6)	Yes	No	No	2	1	Yes	N/A	No	Wood	Hung	Single glazed	Traditional	Single glazed	0.75	0.75	0.75	0.75	0.5	0.5	0.75	0.25	0.25	0.5	1	0.5	0.5	0.5	0.5	0.3	0.3
100	Tallahassee	More than 10 years	Townhouse or Duplex	Built after 2000	Minor repair	3	1	Non	No	No	No	3		Yes	Yes	No	Concrete/Steel	Hung	N/A	Traditional	N/A	0.75	1	0.5	0	1	0.5	0.75	0.5	0.5	0	0.75	0.25	0.25	1	0.5	0.5	0.5
101	Gainesville	2 - 5 years	Apartment/Condo	Significant renovation	Minor repair	4	4	Non	No	No	No	3	3	Yes	No	No	Concrete/Steel	Picture	N/A	Sliding	Double glazed	0.75	0.5	0.5	0.75	0.5	0	0.25	0.5	0	0.25	0.75	0.25	0.25	0.25	0	0.5	0.5
102	Tallahassee	More than 10 years	Single-family home	Significant renovation	No repairs	3	1	Non	No	No	No	1	1	Yes	Yes	No	Concrete/Steel	Hung	Double glazed	Traditional	Double glazed	0.5	0.75	0.75	0	0.75	0.5	0.5	0.75	0.25	0.25	0.75	0.5	0.25	1	0.5	0.1	0.1
103	Tallahassee	Less than 2 years	Single-family home	Built before 2000	Minor repair	3	3	(0-6)	Yes	No	No	1	1	Yes	Yes	No	Wood	Hung	N/A	Traditional	Single glazed	0.75	1	0.75	0.5	0.75	0.5	0.75	0.5	0.25	0.25	0.75	0.75	0.5	1	0.9	0.7	0.9
104	Gainesville								N/A	N/A	N/A			N/A	N/A	N/A			N/A		N/A	1	1	0.75	1	0.25	0.25	0.75	1	0.25	0.25	1	0.5	0	0.75	0.5	0.5	0.3
105	Tallahassee	More than 10 years	Apartment/Condo	Built before 2000	No repairs	2	1	Non	No	No	No	2	1	Yes	No	No	Concrete/Steel	Hung	Single glazed	French	Double glazed	0.75	0.75	1	0.75	1	1	1	0.75	0.75	0.75	1	0.75	0.5	1	1	1	1
106	Miami	6 - 10 years	Townhouse or Duplex	Significant renovation	Significant repair	2	2	Non	No	No	No	2		Yes	No	No	Concrete/Steel	Mixed Types	Double glazed	Mixed Types	Double glazed	1	1	1	0.5	1	0.5	0.5	0.75	0.5	0.5	1	0.25	0.25	0.75	1	0.9	0.8
107	Tallahassee	More than 10 years	Single-family home	Significant renovation	No repairs	3	4	(7-18)	No	Yes	No	1	1	No	Yes	No	Mixed Materials	Hung	Double glazed	Mixed Types	Double glazed	0.75	0.5	0.5	0	0.5	0.25	0.5	0.25	0	0.25	1	0.5	0.5	0.75	1	1	1
108	Tallahassee	More than 10 years	Single-family home	Built before 2000	No repairs	3	4	(7-18)	No	Yes	No	2		Yes	Yes	No	Wood	Picture	Single glazed	Sliding	Single glazed	0.75	0.5	0.5	0.5	0.5	0.25	0.5	0.25	0.25	0.25	1	0.25	0.25	0.75	0.7	0.4	0.4
109	Gainesville								N/A	N/A	N/A			N/A	N/A	N/A			N/A		N/A	0.75	0.5	0.75	0.5	0.5	0.75	0.5486	0.25	0.75	0.25	0.75	0	1	0.75	0.4	0.9	0.9
110	Miami	More than 10 years	Single-family home	Significant renovation	No repairs	4	5	(0-6, 7-18)	Yes	Yes	No	2		Yes	Yes	No	Concrete/Steel	Mixed Types	Double glazed	Mixed Types	Double glazed	1	1	1	1	1	1	1	1	1	0.75	1	0.75	0.75	1	1	1	1
111	Gainesville	2 - 5 years	Apartment/Condo	Built after 2000	No repairs	0 or 1	1	Non	No	No	No	4	2	No	N/A	No	Concrete/Steel	Hung	N/A	Traditional	N/A	0.5	0.25	0.25	0.5	0.5	0.25	0.25	0.25	0.25	0.25	0.5	0.25	0.25	0	0.5	0.5	0.5
112	Gainesville	More than 10 years	Single-family home	Built before 2000	No repairs	4	3	Non	No	No	No	1	1	Yes	No	No	Concrete/Steel	Hung	N/A	Traditional	N/A	0.75	0.25	0.25	0.25	0.75	0.5	0.75	0.5	0.5	0.5	1	0.25	0.25	0.5	0.2	0.3	0.3
113	Miami	More than 10 years	Single-family home	Built after 2000	Significant repair	4	3	(65+)	No	No	Yes	2		Yes	Yes	No	Concrete/Steel	Hung	N/A	Mixed Types	N/A	0.75	0.75	0.5	0.25	0.5	0.25	0.5	0.25	0.25	0.5	1	0.25	0.25	1	1	0.5	0.8
114	Gainesville	6 - 10 years	Apartment/Condo	Built before 2000	No repairs	3	2	Non	No	No	No	2	2	Yes	No	No	Wood	Hung	Single glazed	Sliding	Single glazed	0.75	0.75	0.75	0.5	0.75	0.5	0.75	0.75	0.5	0.75	1	0.5	0.5	0.75	0.8	0.8	0.3
115	Gainesville	More than 10 years	Fraternity/Sorority house or Student Dorm		No repairs	6+	10+	Non	No	No	No	2		Yes	Yes	No	Concrete/Steel	Mixed Types	N/A	Mixed Types	N/A	1	0.75	0.75	0.75	0.75	0.5	0.75	0.75	0.5	0.5	1	0.5	0.5	0.5	0.5	0.7	0.3
116	Tallahassee	2 - 5 years	Single-family home	Built after 2000	No repairs	4	2	Non	No	No	No	2		Yes	Yes	No	Concrete/Steel	Sliding	N/A	Mixed Types	N/A	0.5	1	0.75	0.25	1	0.5	1	0.75	0.25	0.25	1	0.5	0.75	1	0.8	0.5	0.2
117	Miami	6 - 10 years	Townhouse or Duplex	Significant renovation	Minor repair	3	2	Non	No	No	No	2		Yes	No	No	Concrete/Steel	Sliding	Single glazed	Mixed Types	Double glazed	1	1	0.75	0.5	0.5	0.5	0.5	0.5	0.5	0.5	0.75	0.5	0.5	0.75	0.9	0.8	0.8
118	Gainesville	Less than 2 years	Apartment/Condo	Built before 2000	No repairs	2	4	(7-18)	No	Yes	No	2	2	Yes	Yes	No	Wood	Mixed Types	Double glazed	French	Single glazed	0.5	0.25	0.5	0.75	0.5	0.25	0.5	0.5	0.25	0.25	0.5	0.25	0.25	0.25	1	0.8	0.9
119	Gainesville	More than 10 years	Apartment/Condo	Built after 2000	No repairs	2	2	Non	No	No	No	3	3	Yes	Yes	No	Wood	Hung	Double glazed	Traditional	Double glazed	0.5	0.25	0.25	0	0.75	0.25	0.5	0.5	0	0	1	0.25	0	0.75	0.3	0.8	0.8
120	Gainesville	More than 10 years	Apartment/Condo		Minor repair	2	2	Non	No	No	No	2	2	Yes	No	Yes	Concrete/Steel	Hung	Double glazed	No doors	N/A	0.75	0.5	0.75	0.25	0.5	0.25	0.75	0.5	0	0.5	0.5	0.5	0.5	0.25	0.8	0.5	0.5
121	Gainesville	More than 10 years	Single-family home	Built before 2000	Minor repair	2	5	(0-6, 7-18)	Yes	Yes	No	1	1	Yes	No	Yes	Concrete/Steel	Sliding	Double glazed	Sliding	Single glazed	0.75	0.75	0.75	0.75	1	0.5	0.75	0.5	0.75	0.5	1	0.5	0.5	0.5	0.5	1	1
122	Gainesville	More than 10 years	Single-family home	Built before 2000	Minor repair	3	2	Non	No	No	No	1	1	Yes	No	No	Wood	Mixed Types	Double glazed	Mixed Types	Double glazed	1	1	1	0.5	0.75	0.75	0.75	0.75	0.5	0.25	0.75	0.25	0.25	0.25	1	0.7	0.7
123	Gainesville	More than 10 years	Single-family home	Significant renovation	Minor repair	3	3	Non	No	No	No	1	1	Yes	Yes	No	Wood	Picture	Single glazed	Traditional	Single glazed	0.5	1	0.5	0.5	0.25	0.25	0.5	0.5	0.25	0.25	0.7639	0.5	0.25	0.75	0.6	0.6	0.6
124	Gainesville	Less than 2 years	Single-family home	Built before 2000		0 or 1	1	Non	No	No	No	1	1	Yes	No	No	Wood	Mixed Types	Single glazed	Traditional	Single glazed	0.75	0.75	1	1	1	1	1	1	0.5	0.5	0.75	0.75	0.75	0.25	0.8	0.8	0.6
125	Gainesville	More than 10 years	Apartment/Condo		Minor repair	4	4	Non	No	No	No	3	2	Yes	No	No	Concrete/Steel	Hung	Double glazed	Sliding	Double glazed	0.5	0.5	0.5	0.5	0.5	0.5	0.5	0.5	0.5	0.75	0.75	0.75	0.75	0.75	0	0	0
126	Gainesville	More than 10 years	Apartment/Condo	Built after 2000	Minor repair	2	2	Non	No	No	No	3	2	Yes	Yes	No	Concrete/Steel	Hung	Double glazed	French	Single glazed	0.25	0.5	0.25	0.25	0.5	0.25	0.5	0.5	0	0.25	0.5	0.25	0.25	0.75	0	0	0
127	Gainesville	2 - 5 years	Single-family home	Significant renovation	No repairs	3	2	Non	No	No	No	1	1	Yes	Yes	No	Wood	Mixed Types	Double glazed	Mixed Types	Double glazed	0.5	0.5	0.25	0.25	0.5	0.25	0.5	0.25	0.25	0.5	0.75	0.25	0.25	0.75	0.4	0.4	0.4
128	Gainesville	More than 10 years	Apartment/Condo	Built before 2000	Minor repair	0 or 1	1	Non	No	No	No	2	1	No	N/A	No	Concrete/Steel	Sliding	N/A	Sliding	N/A	0.5	0.5	0.5	0.75	0.25	0.25	0.75	0	0.25	0.25	0.75	0.25	0.25	0.5	0.5	0.5	0.5
129	Gainesville	More than 10 years	Single-family home	Significant renovation	No repairs	3	2	(65+)	No	No	Yes	1	1	Yes	No	No	Concrete/Steel	Mixed Types	Double glazed	Mixed Types	Double glazed	0.75	0.5	0.75	0.5	0.75	0.5	0.5	0.5	0.5	0.5	1	0.25	0.25	0.5	0.9	0.9	0.9
130	Gainesville	6 - 10 years	Apartment/Condo		Minor repair	2	2	Non	No	No	No	2	2	No	Yes	No	Concrete/Steel	Hung	Double glazed	No doors	N/A	0.25	0.5	0.75	0.5	1	0.75	0.75	0.75	0.25	0.25	1	0.75	0.75	0.5	1	0.9	0.9
131	Tallahassee								N/A	N/A	N/A			N/A	N/A	N/A			N/A		N/A	0.75	0.75	0.5	0.25	0.5	0.5	0.5	0.5	0.5	0.25	0.75	0.25	0.25	0.75	0.5	0.5	0.5
132	Gainesville	Less than 2 years	Townhouse or Duplex	Built before 2000	No repairs	3	3	(7-18)	No	Yes	No	2		Yes	Yes	No	Wood	Sliding	Double glazed	Mixed Types	Double glazed	0.5	0.75	0.75	0.25	0.5	0.5	0.5	0.5	0.5	0.25	0.75	0.5	0.5	0.5	0.8	0.4	0.1
133	Gainesville	6 - 10 years	Single-family home	Built before 2000	No repairs	2	1	Non	No	No	No	1	1	Yes	No	No	Concrete/Steel	Hung	Single glazed	Traditional	Single glazed	0.5	0.75	0.75	0.5	0.5	0.5	0.25	0.25	0.25	0.25	0.75	0.25	0.25	0.25	1	1	1
134	Miami	More than 10 years	Apartment/Condo	Built before 2000	No repairs	2	1	Non	No	No	No	2	2	Yes	No	No	Concrete/Steel	Casement/Egress	N/A	No doors	N/A	1	1	0.25	0.5	0.5	0.25	0.25	0.25	0.25	0.25	0.5	0.25	0.25	0	0.9	0.7	0.6
135	Miami								N/A	N/A	N/A			N/A	N/A	N/A			N/A		N/A	0.75	1	0.5	0.5	0.5	0.5	0	0	0	0	1	0.25	0.25	1	1	1	1
136	Gainesville	Less than 2 years	Apartment/Condo	Built after 2000	No repairs	2	2	Non	No	No	No	6.0+	5.0 - 12.0	No	No	No	Concrete/Steel	Picture	Double glazed	No doors	N/A	0.75	0.5	0.5	0.75	0.25	0.25	0.5	0.25	0	0.5	0.75	0.75	0.25	0.75	0.2	0.1	0.5
137	Gainesville	Less than 2 years	Apartment/Condo		Minor repair	4	3	Non	No	No	No	3	1	Yes	No	No	Wood	Hung	Single glazed	Traditional	Single glazed	1	0.75	0.75	1	0.75	1	0.75	0.5	0.25	0.5	0.75	0.5	0.5	0	0	0	0
138	Gainesville	Less than 2 years	Apartment/Condo	Built before 2000	Minor repair	4	4	Non	No	No	No	2	1	Yes	No	Yes	Concrete/Steel	Mixed Types	Single glazed	Traditional	N/A	0.5	0.75	0.5	0.75	0.75	0.75	0.75	0.75	0.75	0.5	0.5	0.75	0.5	0.75	0.3	0.5	0.3
139	Gainesville	Less than 2 years	Apartment/Condo	Built after 2000	Minor repair	3	3	Non	No	No	No	3	3	Yes	No	No	Wood	Mixed Types	N/A		Single glazed	0.25	0.5	0.5	0.25	0.5	0.5	0.25	0.25	0.75	0.75	0.5	0.5	0.5	0.5	0.3	0.9	0.7
140	Gainesville	More than 10 years	Apartment/Condo		Minor repair	4	4	Non	No	No	No	3	2	Yes	No	Yes		Hung	Single glazed	Traditional	N/A	0.5	0.75	0.5	0.75	0.75	0.5	0.5	0.5	0.25	0.25	0.75	0.5	0.5	0.5	0.5	0.3	0.3
141	Gainesville	More than 10 years	Apartment/Condo	Built after 2000	Minor repair	3	6.0 - 9.0	Non	No	No	No	3	3	Yes	No	No		Mixed Types	Single glazed	Sliding	Single glazed	0.75	0.75	0.75	0.75	0.75	0.5	0.75	0.5	0.25	0.75	1	0.75	0.75	0.75	0.3	0.2	0.5
142	Gainesville	2 - 5 years	Apartment/Condo		No repairs	0 or 1	1	Non	No	No	No	2	1	No	N/A	Yes	Concrete/Steel	Hung	N/A	No doors	N/A	0.5	0.5	0.5	0.25	0.5	0.5	0.5	0.5	0.5	0	0.75	0.5	0.5	0.5	0.5	0.6	0.6
143	Gainesville	More than 10 years	Apartment/Condo	Built after 2000	Significant repair	4	6.0 - 9.0	Non	No	No	No	3	3	Yes	Yes	No	Wood	Mixed Types	N/A	Sliding	Single glazed	0.5	0.5	0.75	0.5	0.5	0.25	1	0.75	0.25	0.25	0.5	0.5	0.5	0.75	0.5	0.6	0.6
144	Gainesville	6 - 10 years	Apartment/Condo	Significant renovation	No repairs	2	6.0 - 9.0	(0-6, 7-18, 65+)	Yes	Yes	Yes	4	4	N/A	No	N/A		Mixed Types	Single glazed		Single glazed	0.5	0.75	0.5	0.5	0.75	0.75	0.75	0.5	0.25	0.25	0.75	0.5	1	1	0.5	0.8	0.5
145	Gainesville	Less than 2 years	Townhouse or Duplex		No repairs	3	5	Non	No	No	No	3		Yes	Yes	No	Wood	Sliding	Single glazed	Sliding	Single glazed	0.75	0.75	0.75	0.5	0.75	0.75	0.75	0.75	0.5	0.25	0.5	0.75	0.75	0.5	0.6	0.5	0.4
146	Gainesville	Less than 2 years	Apartment/Condo		No repairs	3	5	Non	No	No	No	3	3	Yes	Yes	No	Concrete/Steel	Mixed Types	N/A	Sliding	N/A	0.5	0.75	0.5	0.5	0.75	0.5	0.25	0.5	0.5	0.25	0.75	0.5	0.75	0.5	0.4	0.2	0.1
147	Gainesville	Less than 2 years	Apartment/Condo	Built after 2000	No repairs	3	3	Non	No	No	No	3	3	Yes	No	No	Mixed Materials	Hung	Single glazed	Mixed Types	Single glazed	0.25	0.25	0.25	0.25	0.25	0.25	0.25	0.25	0.25	0.25	0.25	0.25	0.25	0.25	0.5	0.2	0.2
148	Gainesville	Less than 2 years	Apartment/Condo		No repairs	3	6.0 - 9.0	Non	No	No	No	2	2	Yes	No	No	Wood	Sliding	Single glazed	Traditional	N/A	0.5	0.5	0.5	0.5	0.75	0	0.5	0.5	0.25	0	0	0	0	0	0.4	0.4	0.4
149	Gainesville	Less than 2 years	Apartment/Condo	Built after 2000	Minor repair	3	3	Non	No	No	No	2	2	Yes	N/A	No	Wood	Hung	Double glazed	Sliding	Double glazed	0.75	0.5	0.5	0.25	0.5	0.5	0.75	0.75	0	0.25	0.75	0.5	0.5	0.5	0.8	0.2	0.2
150	Gainesville	Less than 2 years	Apartment/Condo		Minor repair	4	4	Non	No	No	No	3	3	Yes	Yes	No	Wood	Awning	N/A	Sliding	N/A	0.5	0.5	0.25	0	0.5	0.25	0.75	0.75	0.25	0.25	0.75	0.75	0.25	0.25	0.2	0.8	0.7
151	Gainesville	Less than 2 years	Apartment/Condo	Built after 2000	No repairs	4	5	Non	No	No	No	3	2	Yes	No	No	Wood	Hung	Single glazed	Sliding	Single glazed	0.25	0.25	0.25	0.5	0.25	0.5	0.75	0.75	0.5	0.25	0.75	0.5	0.5	0.5	0.3	0.7	0.7
152	Gainesville	2 - 5 years	Apartment/Condo	Significant renovation	Minor repair	3	3	Non	No	No	No	3	2	Yes	N/A	No	Wood	Mixed Types	Single glazed	Sliding	Single glazed	0.25	0	0	0	0.25	0	0	0.25	0	0.25	0	0	0	0	0.8	0.8	0.9
153	Gainesville	Less than 2 years	Apartment/Condo		Minor repair	4	4	Non	No	No	No	3	3	Yes	N/A	No		Mixed Types	N/A	Sliding	N/A	0.75	0.5	0.25	0	0.5	0	0.25	0.25	0	0.25	0.75	0	0	0.25	0.3	0.2	0.2
154	Gainesville	Less than 2 years	Apartment/Condo		Significant repair	4	4	Non	No	No	No	3	3	Yes	No	No	Wood	Hung	Single glazed	Sliding	N/A	1	1	1	1	0.75	0.5	1	1	0.75	0.75	0.75	0.75	0.75	0.75	0.4	0.4	0.4
155	Gainesville	Less than 2 years	Apartment/Condo	Built after 2000	No repairs	4	3	Non	No	No	No	3	1	Yes	N/A	No	Wood	Hung	Single glazed	No doors	N/A	0.5	0	0.25	0.25	0.25	0.25	0.25	0.25	0.25	0	0	0.25	0.25	0.25	0.3	0.5	0.9
156	Gainesville	More than 10 years	Apartment/Condo	Built before 2000	Minor repair	3	5	(7-18)	No	Yes	No	3	2	Yes	Yes	No	Wood	Hung	Single glazed	Sliding	Single glazed	0.75	0.75	0.75	0.75	0.75	0.75	0.75	0.75	0.75	0.75	0.75	0.75	0.75	0.5	0.2	0.2	0.2
157	Gainesville	Less than 2 years	Apartment/Condo		No repairs	3	5	Non	No	No	No	2	2	N/A	N/A	No		Hung	Double glazed	Sliding	Single glazed	0.75	0.75	0.5	0.5	0.75	0.5	0.75	0.75	0.75	0.5	0.75	0.75	0.75	0.5	0.4	0.5	0.8
158	Gainesville	Less than 2 years	Apartment/Condo	Built after 2000	Minor repair	4	3	Non	No	No	No	4	4	Yes	Yes	No		Hung	N/A	Sliding	N/A	0.25	0.75	0.5	0.25	0.75	0.5	0.5	0.5	0	0	0.75	0.25	0.25	0.5	0	0	0
159	Gainesville	2 - 5 years	Apartment/Condo		No repairs	3	3	Non	No	No	No	3	1	N/A	N/A	No		Hung	N/A	Traditional	N/A	0.75	0.5	0.25	0.5	0.25	0.5	0.25	0.25	0.25	0.5	0.75	0.25	0.25	0.5	0.2	0.4	0.4
160	Gainesville	Less than 2 years	Apartment/Condo		No repairs	4	4	Non	No	No	No	3	3	Yes	N/A	No	Concrete/Steel	Sliding	N/A	Traditional	N/A	0.25	0.75	0.75	1	0.75	0.5	1	0.75	0.25	0.5	1	0.5	0.5	0.75	0.5	0.6	0.6
161	Gainesville	2 - 5 years	Apartment/Condo		Minor repair	4	4	Non	No	No	No	3	3	Yes	Yes	No	Wood	Sliding	N/A	Sliding	N/A	0.25	0.25	0.5708	0.25	0.25	0.25	0.25	0.25	0.25	0.25	0.25	0.25	0.25	0.5	0.4	0.2	0.3
162	Gainesville	Less than 2 years	Apartment/Condo	Significant renovation	Significant repair	0 or 1	3	Non	No	No	No	3	3	Yes	No	Yes	Wood	Sliding	Single glazed	Traditional	Single glazed	0.5	0.25	0.25	0.25	0.25	0.25	0.25	0.25	0.25	0	0.25	0	0	0.25	0.3	0.3	0.7
163	Gainesville	6 - 10 years	Townhouse or Duplex	Built after 2000	Minor repair	3	6.0 - 9.0	(0-6)	Yes	No	No	2		No	N/A	N/A		Casement/Egress	N/A	No doors	N/A	0.5	0.75	1	0.5	0.75	0.25	0.75	0.75	0.5	0.75	0.75	0.75	0.75	0	0.8	0.3	0.9
164	Gainesville	Less than 2 years	Apartment/Condo		Significant repair	4	4	Non	No	No	No	2	1	Yes	No	Yes		Awning	Single glazed	Sliding	Single glazed	0.25	0.25	0.25	0.25	0.75	0.75	0.25	0.25	0.25	0.5	0.5	0.5	0.5	0.75	0.5	0.5	0.5
165	Gainesville	2 - 5 years	Apartment/Condo	Built before 2000	Minor repair	4	5	Non	No	No	No	3	3	No	N/A	N/A	Mixed Materials	Mixed Types	Double glazed	Mixed Types	Double glazed	0	0.5	0.5	0.5	0.75	0.5	0.5	0.75	0.75	0.5	0.5	0.25	0.5	0	0.2	0.3	0.4
166	Gainesville	Less than 2 years	Apartment/Condo	Built before 2000	Minor repair	3	6.0 - 9.0	Non	No	No	No	2	2	Yes	Yes	No	Wood	Sliding	Single glazed	Traditional	Single glazed	0.75	0.5	0.75	0.25	0.75	0.25	0.5	0.5	0.25	0.5	0.5	0.25	0.25	0.25	0.5	0.3	0.3
167	Gainesville	Less than 2 years	Apartment/Condo	Built after 2000	Significant repair	4	4	Non	No	No	No	3	3	Yes	Yes	No	Wood		Single glazed	Traditional	Single glazed	0.75	0.75	0.75	0.75	0.75	0.3829	0.5	1	0.75	0.75	1	0.75	0.75	0.75	0.5	0.5397	0.7
168	Gainesville	Less than 2 years	Apartment/Condo	Built after 2000	Minor repair	3	3	Non	No	No	No	3	2	Yes	No	No	Mixed Materials	Mixed Types	Single glazed	Sliding	Single glazed	0.25	0.25	0.25	0.25	0.25	0.25	0.5	0.5	0.5	0.5	0.75	0.75	0.75	0.25	0	0.5	0.3
169	Gainesville	Less than 2 years	Apartment/Condo		Significant repair	4	4	Non	No	No	No	3	3	Yes	Yes	No		Hung	N/A	Mixed Types	N/A	0.75	0.75	0.75	0.75	0.75	0.75	0.75	0.75	0.75	0.5	1	0.75	0.75	1	0.7	0.7	0.7
170	Miami		Townhouse or Duplex	Built after 2000	No repairs	3	1	Non	No	No	No	2		Yes	Yes	No	Concrete/Steel	Hung	Double glazed	Sliding	Double glazed	1	1	0.5	0.25	0.5	0.5	0	0	0	0.25	0.75	0.25	0	0.25	1	1	1
171	Gainesville	More than 10 years	Single-family home	Built after 2000	No repairs	3	3	Non	No	No	No	1	1	No	Yes	No	Mixed Materials	Hung	Double glazed	Mixed Types	Double glazed	0.75	0.5	0.5	0.25	0.5	0.5	0.5	0.5	0	0.25	0.75	0.25	0.25	0.75	1	0.4	0.3
172	Gainesville	More than 10 years	Single-family home	Built before 2000	Minor repair	3	6.0 - 9.0	(0-6, 7-18)	Yes	Yes	No	1	1	Yes	Yes	No	Wood	Hung	Single glazed	Traditional	Single glazed	0.5	0.5	0.75	0	0.75	0.25	0.5	0.5	0	0	1	0.5	0.25	0.25	1	0.5	0.9
173	Gainesville	More than 10 years	Single-family home	Significant renovation	Minor repair	3	4	(0-6)	Yes	No	No	1	1	Yes	No	No	Concrete/Steel	Hung	Double glazed	Traditional	Double glazed	0.75	0.75	0.75	0.25	0.5	0.25	0.5	0.25	0	0.5	0.5	0.25	0.25	0	0.5	0.8	0.3
174	Gainesville	More than 10 years	Mobile or Manufactured home	Built after 2000	No repairs	4	2	(65+)	No	No	Yes	1	1	Yes	Yes	No	Concrete/Steel	Hung	Single glazed	No doors	N/A	0.5	0.5	0.5	0.25	0.5	0.5	0.5	0.5	0.5	0.5	0.75	0.5	0.5	0.5	1	1	1
175	Gainesville	6 - 10 years	Apartment/Condo		No repairs	2	3	(7-18)	No	Yes	No	4	4	Yes	N/A	No		Hung	N/A	Traditional	N/A	0.5	0.5	0.75	0.75	0.5	0.5	0.5	0.5	0.5	0.25	1	0.5	0.5	0.5	0.5	0.5	0.5
176	Gainesville	More than 10 years	Mobile or Manufactured home	Built after 2000	Minor repair	3	3	Non	No	No	No	1	1	Yes	Yes	No	Wood	Mixed Types	N/A	Mixed Types	N/A	0.75	0.75	0.75	0	0.75	0.75	1	0.75	0.75	0.75	1	0.75	0.75	1	1	1	1
177	Gainesville	More than 10 years	Single-family home	Built after 2000	No repairs	3	5	(0-6, 7-18)	Yes	Yes	No	1	1	No	Yes	No		Hung	N/A	French	N/A	0.75	0.5	0.25	0	0.5	0.25	0.25	0.25	0.25	0	1	0.5	0	0.5	0.9	0.1	0.1
178	Gainesville	More than 10 years	Single-family home	Built before 2000	No repairs	3	2	Non	No	No	No	1	1	Yes	No	No	Concrete/Steel	Sliding	Single glazed	Sliding	Single glazed	0.75	0.5	0.75	0.5	0.5	0.25	0.75	0	0	0	1	0.25	0.25	0.5	1	0.7	0.7
179	Gainesville	More than 10 years	Single-family home	Built before 2000	Significant repair	0 or 1	1	Non	No	No	No	1	1	No	N/A	Yes	Wood	Hung	Single glazed	No doors	N/A	1	0.75	1	0.5	0.75	0.5	0.75	1	0.5	0.25	1	0.5	0.5	1	0.3	0.3	0.7
180	Gainesville		Single-family home	Built before 2000	Minor repair	3	2	Non	No	No	No	1	1	No	Yes	No	Wood	Hung	Double glazed	Mixed Types	Double glazed	0.75	0.5	0.75	0	0.5	0.25	0.25	0.25	0.25	0.25	1	0.5	0.5	1	0.9	1	1
181	Gainesville	More than 10 years	Single-family home	Built after 2000	No repairs	3	3	(7-18)	No	Yes	No	1	1	Yes	Yes	No	Concrete/Steel	Hung	Double glazed	Mixed Types	Double glazed	0.75	0.75	1	0	0.75	0.25	0.5	0	0	0.25	1	0.25	0.25	0.75	1	0.5	0.6
182	Gainesville	More than 10 years	Single-family home	Built before 2000	No repairs	3	2	Non	No	No	No	1	1	Yes	Yes	No	Wood	Mixed Types	Single glazed	Mixed Types	N/A	1	0.5	0.5	0.75	0.75	0.25	0.25	0.25	0.25	0.25	1	0	0.25	1	0	0	0
183	Tallahassee	More than 10 years	Single-family home	Built after 2000	No repairs	4	3	(7-18)	No	Yes	No	2		Yes	Yes	No	Concrete/Steel	Mixed Types	Double glazed	Mixed Types	Double glazed	0.5	0.5	0.5	0	0.75	0.5	0.5	0.5	0.25	0.25	1	0.25	0.25	1	0	0.5	0.5
184	Gainesville	More than 10 years	Single-family home	Built before 2000	Minor repair	2	2	Non	No	No	No	1	1	Yes	Yes	No		Mixed Types	N/A	Sliding	N/A	0.5	0.25	0.25	0.5	0.5	0	0.5	0.25	0	0	1	0	0.25	0.5	0.5	0.1	0.1
185	Gainesville	More than 10 years	Apartment/Condo	Built before 2000	Minor repair	2	2	Non	No	No	No	3	2	Yes	No	No	Concrete/Steel	Mixed Types	N/A	Sliding	N/A	1	1	1	0.75	0.75	0.5	1	1	0.75	0.75	1	0.75	0.75	0.75	1	1	1
186	Gainesville	More than 10 years	Single-family home	Built after 2000	No repairs	5	4	(0-6)	Yes	No	No	2		Yes	No	No	Concrete/Steel	Hung	Single glazed	Traditional	Single glazed	0.5	0.25	0.25	0.25	0.5	0	0.25	0.25	0	0	0.5	0	0.25	0.25	1	0.5	0.5
187	Gainesville	2 - 5 years	Single-family home	Built after 2000	No repairs	4	2	Non	No	No	No	1	1	No	No	No	Concrete/Steel	Hung	N/A	No doors	N/A	1	0.75	1	0	0.25	0.25	1	0.25	0	0.25	1	0.25	0.25	1	1	0.5	1
188	Gainesville	More than 10 years	Mobile or Manufactured home	Built after 2000	Minor repair	4	5	(65+)	No	No	Yes	2		Yes	Yes	No		Hung	N/A	Mixed Types	N/A	0.75	0.25	0.25	0.25	0.25	0.25	0.25	0.25	0.25	0.25	1	0.25	0.25	1	1	0.2	0.2
189	Gainesville	More than 10 years	Single-family home	Significant renovation	Minor repair	3	1	Non	No	No	No	1	1	Yes	Yes	No	Concrete/Steel	Hung	Double glazed	Traditional	Double glazed	0.5	0.5	0.75	0.25	0.75	0.25	0.5	0.5	0.25	0.5	1	0.5	0.5	0.5	0.7	0.7	0.7
190	Gainesville	2 - 5 years	Apartment/Condo	Built after 2000	Minor repair	0 or 1	2	Non	No	No	No	2	1	Yes	No	No	Mixed Materials	Hung	Double glazed	No doors	N/A	0.5	0.25	0.25	0.25	0	0.25	0.25	0.25	0.25	0	0.75	0.5	0.5	0.5	0.3	0.3	0.4
191	Gainesville	Less than 2 years	Apartment/Condo	Built after 2000	No repairs	2	2	Non	No	No	No	6.0+	5.0 - 12.0	No	N/A	No	Mixed Materials	Picture	Double glazed	Traditional	Double glazed	0.5	0.25	0.25	0.25	0.5	0.25	0.5	0.5	0.25	0.25	0.75	0.25	0.25	0.5	1	1	1
192	Gainesville	More than 10 years	Single-family home	Built before 2000	No repairs	3	4	(0-6, 7-18)	Yes	Yes	No	1	1	Yes	No	No	Wood	Hung	Double glazed	No doors	N/A	0.5	0.75	0.75	0.5	0.5	0.25	0.5	0.5	0.25	0.25	0.75	0.5	0.25	0.5	0.9	0.5	0.2
193	Gainesville	More than 10 years	Fraternity/Sorority house or Student Dorm	Built after 2000	No repairs	6+	10+	Non	No	No	No	6.0+	1	Yes	N/A	N/A	Concrete/Steel	Picture	N/A	No doors	N/A	0.75	0.5	0.5	0.5	0.25	0.25	0.25	0.25	0.25	0.25	0.75	0.25	0.25	0.5	0.4	0.6	0.6
194	Gainesville	More than 10 years	Fraternity/Sorority house or Student Dorm	Built after 2000	Minor repair	6+	10+	Non	No	No	No	6.0+	3	Yes	Yes	No	Concrete/Steel	Sliding	N/A	No doors	N/A	0.75	0.5	0.5	0	0.75	0	0.75	0.75	0.25	0.5	1	0.25	0.25	0.5	0.1	0.6	1
195	Gainesville	More than 10 years	Apartment/Condo	Built before 2000	Significant repair	3	2	Non	No	No	No	2	2	Yes	Yes	No		Mixed Types	N/A	Mixed Types	N/A	0.5	0.25	0.25	0	0.5	0.25	0.5	0.5	0.5	0.25	0.5	0.25	0.25	0.75	1	0.7	0.7
196	Gainesville	More than 10 years	Fraternity/Sorority house or Student Dorm	Built after 2000	Minor repair	6+	10+	Non	No	No	No	6.0+	4	Yes	No	No	Concrete/Steel	Picture	N/A	No doors	N/A	0.75	0.5	0.5	0.25	0.25	0.25	0.25	0.25	0.25	0.25	0.75	0.25	0.5	0.25	0.8	0.8	0.8
197	Gainesville	More than 10 years	Fraternity/Sorority house or Student Dorm		Minor repair	6+	10+	Non	No	No	No	6.0+	5.0 - 12.0	No	N/A	No			Double glazed	Traditional	N/A	0.5	0.5	0.25	0.25	0.5	0.25	0.25	0.5	0.25	0.25	0.75	0.25	0.25	0.5	0.2	0.2	0.2
198	Gainesville	Less than 2 years	Fraternity/Sorority house or Student Dorm	Built after 2000	Minor repair	6+	10+	Non	No	No	No	5	2	Yes	No	No	Concrete/Steel	Picture	N/A	No doors	N/A	0.5	0.5	0.75	0.25	0.75	0.5	0.75	0.5	0.25	0.25	0.75	0.5	0.5	0.5	0.1	0.1	0.1
199	Gainesville	More than 10 years	Fraternity/Sorority house or Student Dorm	Built after 2000	No repairs	6+	10+	Non	No	No	No	5	2	Yes	N/A	No	Concrete/Steel	Hung	N/A	Traditional	N/A	1	0.5	0.5	0.25	0.5	0.25	0.5	0.25	0	0.25	1	0.75	0.5	0.75	0.7	0.5	0.5
200	Gainesville	More than 10 years	Single-family home	Built before 2000	Minor repair	3	3	(7-18)	No	Yes	No	2		Yes	Yes	No	Concrete/Steel	Casement/Egress	Single glazed	French	Single glazed	0.5	0.75	0.75	0.5	1	1	1	1	1	1	1	1	1	1	0.9	0	0
201	Tallahassee	Less than 2 years	Apartment/Condo		No repairs	4	4	Non	No	No	No	5	5.0 - 12.0	N/A	No	Yes		Hung	Single glazed	No doors	N/A	0.75	0.5	0.5	0.25	0.5	0.25	0.25	0.25	0.25	0.25	0.25	0.25	0.25	0.5	0.8	0.9	0.9
202	Tallahassee	2 - 5 years	Townhouse or Duplex	Built before 2000	Minor repair	2	2	Non	No	No	No	2		Yes	N/A	No	Concrete/Steel	Hung	Single glazed	Traditional	Double glazed	0.75	0.5	0.5	0.25	0.75	0.5	0.75	0.5	0.25	0	1	0.5	0.25	0.75	0.4	0.2	0.2
203	Tallahassee	Less than 2 years	Townhouse or Duplex		Minor repair	3	4	Non	No	No	No	2		Yes	No	No	Wood	Awning	Single glazed	Traditional	Single glazed	0.75	0.75	0.5	0.75	0.75	0.5	0.5	0.25	0.25	0.5	1	0.25	0.5	1	0.8	1	0.7
204	Gainesville	More than 10 years	Apartment/Condo	Built before 2000	Minor repair	0 or 1	1	Non	No	No	No	2	2	Yes	No	No	Concrete/Steel	Hung	Single glazed	Sliding	Single glazed	0.25	0.25	0	0.25	0	0	0	0	0	0	0.5	0	0	0	0.4	0.2	0.3
205	Gainesville	More than 10 years	Fraternity/Sorority house or Student Dorm	Built after 2000	No repairs	6+	10+	Non	No	No	No	5	3	Yes	Yes	N/A	Concrete/Steel	Hung	N/A	No doors	N/A	0.75	0.75	0.5	0.25	0.75	0.25	0.5	0.5	0.25	0.5	0.75	0.5	0.5	0.25	0.7	0.7	0.6
206	Gainesville	6 - 10 years	Single-family home	Significant renovation	Significant repair	2	3	(0-6)	Yes	No	No	1	1	Yes	No	No	Wood	Hung	Single glazed	No doors	N/A	0.5	0.25	0.25	0.25	0.25	0.25	0.25	0.25	0.25	0.25	0.75	0	0	0.25	0.4	0.4	0.4
207	Gainesville								N/A	N/A	N/A			N/A	N/A	N/A			N/A		N/A	1	0.75	0.75	0.75	1	1	1	1	1	0.5	1	0.75	0.75	0.5	0.8	0.8	0.8
208	Gainesville	More than 10 years	Townhouse or Duplex		Minor repair	2	2	Non	No	No	No	2		Yes	No	No		Hung	N/A	No doors	N/A	0.5	0.5	1	0.75	0.5	0.5	1	0.25	0.5	0.25	1	1	1	0.5	1	0.5	0.8
209	Gainesville	More than 10 years	Fraternity/Sorority house or Student Dorm	Built before 2000	Minor repair	6+	10+	Non	No	No	No	4	4	Yes	No	No	Concrete/Steel	Hung	Double glazed	Traditional	Double glazed	1	0.5	0.5	0.75	1	0.25	0.5	0.75	0.5	0.25	0.75	0.5	0.25	0.5	0.6	0.7	0.8
210	Gainesville	More than 10 years	Fraternity/Sorority house or Student Dorm		Minor repair	6+	10+	Non	No	No	No	5	5.0 - 12.0	Yes	N/A	No	Concrete/Steel	Hung	N/A	Traditional	N/A	0.5	0.5	0.25	0.75	0.75	0.25	0.75	0.75	0.25	0.25	0.75	0.25	0.25	0.5	0.2	0.6	0.2
211	Tallahassee	6 - 10 years	Apartment/Condo	Built after 2000	Minor repair	4	4	Non	No	No	No	2	2	Yes	No	No	Concrete/Steel	Sliding	Double glazed	Traditional	Double glazed	0.75	0.5	0.75	1	0	0	0.5	0.75	0.5	0.25	1	0.25	0	0.75	0.7	0.4	0.3
212	Tallahassee	Less than 2 years	Apartment/Condo		Minor repair	2	2	Non	No	No	No	5	2	No	No	No	Mixed Materials	Hung	Double glazed	Sliding	Double glazed	0.25	0.25	0.75	0.25	0	0	0.75	0.75	0	0.25	0.5	0.75	0.5	0.75	0.5	0.8	0.8
213	Gainesville	Less than 2 years	Fraternity/Sorority house or Student Dorm		No repairs	6+	10+	Non	No	No	No	4		N/A	No	N/A	Mixed Materials	Hung	N/A	Traditional	N/A	0.5	0.75	0.25	0.5	0.75	0.5	1	0.75	0.25	0.25	0.75	1	0.75	0.5	0.5	0.4	0.1
214	Gainesville	Less than 2 years	Apartment/Condo	Built after 2000	Significant repair	4	4	Non	No	No	No	4	2	Yes	No	No	Wood	Sliding	Single glazed	Sliding	Single glazed	0.75	0.5	1	1	1	0.75	0.75	1	0.75	0.75	1	0.75	0.75	0.75	0.7	0.4	0.4
215	Gainesville	More than 10 years	Apartment/Condo	Significant renovation	No repairs	3	2	(7-18)	No	Yes	No	4	1	No	No	No	Concrete/Steel	Sliding	Double glazed	Mixed Types	Double glazed	0.5	1	1	0.75	0.25	0.25	0.5	0.25	0.5	0.5	1	0.25	0.25	0.5	0.6	0.4	0.4
216	Gainesville	6 - 10 years	Apartment/Condo	Built after 2000	No repairs	5	5	(7-18)	No	Yes	No	6.0+	3	No	No	Yes	Concrete/Steel	Mixed Types	Single glazed	Traditional	Single glazed	0.5	0.5	0.5	0.25	0.5	0.25	0.75	0.25	0.25	0.5	1	0.5	0.5	0.5	0.1	0.8	0.9
217	Gainesville	More than 10 years	Apartment/Condo	Built after 2000	Minor repair	4	2	Non	No	No	No	3	3	Yes	Yes	No	Wood	Sliding	Double glazed	No doors	N/A	0.75	0.75	0.5	0.5	1	0.5	1	1	1	0.5	0.75	1	0.75	0.5	0.9	0.9	0.9
218	Gainesville	More than 10 years	Apartment/Condo	Significant renovation	Minor repair	4	4	Non	No	No	No	3	1	Yes	No	No	Concrete/Steel	Sliding	Double glazed	No doors	N/A	0.75	0.75	0.5	0.5	0.75	0.25	0.5	0.75	0.5	0.25	0.75	0.25	0.5	0.5	0.8	0.8	0.5
219	Gainesville	Less than 2 years	Fraternity/Sorority house or Student Dorm	Built before 2000	Significant repair	6+	10+	Non	No	No	No	5	4	N/A	N/A	N/A		Hung	Single glazed	Traditional	N/A	0	0	0	0	0	0	0	0	0	0	0	0	0	0	0	0	0
220	Gainesville	More than 10 years	Single-family home	Significant renovation	No repairs	4	4	Non	No	No	No	1	1	Yes	Yes	No	Mixed Materials	Hung	Double glazed	Mixed Types	Double glazed	0.75	0.5	0.5	0.25	0.5	0.25	0.5	0.5	0.25	0	1	0.25	0.25	1	0.8	0.7	0.9
221	Gainesville	6 - 10 years	Townhouse or Duplex	Built before 2000	Minor repair	2	2	(65+)	No	No	Yes	2		Yes	Yes	No	Wood	Sliding	Single glazed	Mixed Types	Double glazed	0.75	1	0.75	0.5	1	0.5	0.5	0.75	0.5	0.5	1	1	0.5	1	0.8	0.5	0.2
222	Gainesville	More than 10 years	Apartment/Condo	Built after 2000	Minor repair	4	4	Non	No	No	No	5	1	No	Yes	No	Concrete/Steel	Hung	N/A	No doors	N/A	0.75	0.75	0.75	0.5	0.5	0.5	0.75	0.5	0.25	0.5	0.75	0.5	0.5	0.5	0.8	0.5	0.9
223	Gainesville	More than 10 years	Apartment/Condo	Built after 2000	Minor repair	2	2	Non	No	No	No	3	3	Yes	No	Yes		Hung	Single glazed	Traditional	Single glazed	0.5	0.5	0.5	0.5	0.75	0.5	0.75	0.75	0.25	0.25	1	0.5	0.5	0.75	0.5	0.6	0.4
224	Gainesville	Less than 2 years	Townhouse or Duplex	Built before 2000	Minor repair	3	1	Non	No	No	No	2		Yes	No	No	Wood	Mixed Types	Single glazed	Sliding	N/A	0.5	0.5	0.25	1	0.5	0.25	1	0.25	0.25	0.5	0.75	0.5	0.25	1	1	1	1
225	Gainesville	More than 10 years	Townhouse or Duplex		Minor repair	2	2	Non	No	No	No	2		Yes	Yes	No	Concrete/Steel	Mixed Types	Single glazed	Mixed Types	Single glazed	0.5	0.25	0.25	0.25	0.5	0.25	0.5	0.5	0.5	0.25	0.25	0	0	0.25	1	0.8	0.5
226	Gainesville	More than 10 years	Apartment/Condo	Built after 2000	No repairs	5	5	Non	No	No	No	3	1	Yes	Yes	No	Concrete/Steel	Hung	Double glazed	No doors	N/A	0.5	0.25	0.5	0.5	0.25	0.5	0.5	0.5	0.25	0.25	0.75	0.25	0.25	0.5	0.7	0.6	0.6
227	Gainesville	More than 10 years	Fraternity/Sorority house or Student Dorm	Built before 2000	Minor repair	6+	10+	Non	No	No	No	5	1	Yes	N/A	No	Concrete/Steel	Awning	N/A	No doors	N/A	0.25	0.25	0.25	0.25	0.75	0	0.75	0.5	0.25	0.25	0.75	0.25	0.25	0.5	0	0.2	0.2
228	Gainesville	More than 10 years	Apartment/Condo	Built after 2000	No repairs	4	4	Non	No	No	No	4	2	Yes	N/A	No		Hung	N/A	French	N/A	1	0.5	0.5	0.25	0.75	0.25	0.75	0.75	0.5	0.25	1	0.25	0.25	0.5	0	0	0
229	Gainesville	2 - 5 years	Townhouse or Duplex	Built after 2000	Minor repair	4	4	Non	No	No	No	3		Yes	N/A	No	Concrete/Steel	Hung	Double glazed	Traditional	Single glazed	0.75	0.5	0.5	0.75	0.75	0.5	0.5	0.5	0.25	0.25	0.5	0.25	0.5	0.25	1	0.5	0.5
230	Gainesville	2 - 5 years	Apartment/Condo	Built before 2000	Minor repair	0 or 1	1	Non	No	No	No	2	1	Yes	No	No	Concrete/Steel	Hung	Double glazed	No doors	N/A	0.5	0.5	0.25	0.5	0.5	0.25	0.25	0.25	0.25	0.25	0.5	0.5	0.25	0.25	0.7	0.2	0.2
231	Gainesville	More than 10 years	Apartment/Condo	Built after 2000	Minor repair	4	4	Non	No	No	No	3	1	Yes	No	No	Concrete/Steel	Mixed Types	Single glazed	Traditional	Single glazed	0.75	0.5	0.5	0.5	0.75	0.5	0.5	0.5	0.5	0.5	0.75	0.75	0.5	0.75	0.3	0.4	0.4
232	Gainesville	More than 10 years	Apartment/Condo		Minor repair	4	4	Non	No	No	No	3	3	No	No	Yes	Mixed Materials	Hung	Double glazed	Sliding	Double glazed	0.5	0.5	0.25	0.25	0.5	0.25	0.5	0.25	0	0	0.75	0.25	0.25	0.25	0.7	0.4	0.6
233	Gainesville	More than 10 years	Apartment/Condo	Built after 2000	Minor repair	3	2	(7-18)	No	Yes	No	2	2	Yes	No	No	Concrete/Steel	Hung	N/A	Sliding	N/A	0.75	0.75	0.5	1	0.5	0.5	0.75	0.75	1	0.25	1	0.75	1	0.75	0.9	1	1
234	Gainesville	More than 10 years	Single-family home	Built after 2000	No repairs	5	3	(7-18)	No	Yes	No	1	1	Yes	No	No	Wood	Hung	Double glazed	Mixed Types	Double glazed	0.6641	0.5748	0.5708	0.4199	0.5627	0.3829	0.5486	0.4762	0.3441	0	0.5	0	0.25	0.5	0.3	0.2	0.4
235	Gainesville	More than 10 years	Single-family home	Significant renovation	No repairs	3	3	Non	No	No	No	1	1	Yes	Yes	Yes	Concrete/Steel	Hung	N/A	Sliding	N/A	0.75	0.5	0.75	0.25	0.75	0.25	0.25	0.75	0.25	0	0.75	0.25	0	0.5	1	0.9	1
236	Gainesville	More than 10 years	Single-family home	Built before 2000	Minor repair	4	6.0 - 9.0	(7-18)	No	Yes	No	1	1	Yes	Yes	No	Concrete/Steel	Sliding	Double glazed	Sliding	Double glazed	1	1	1	1	1	0.5	1	1	1	0.75	0.75	0.75	0.75	0.75	0.9	0.9	0.9
237	Gainesville	2 - 5 years	Apartment/Condo		No repairs	3	3	Non	No	No	No	2	1	Yes	No	No	Mixed Materials	Hung	N/A	French	N/A	0.25	0.5	0.75	0.5	0.25	0.5	0.75	0.25	0.25	0.75	0.75	0.5	0.5	0.75	0.5	0.5	0.5
238	Gainesville	2 - 5 years	Single-family home	Built after 2000	No repairs	2	2	(65+)	No	No	Yes	1	1	Yes	Yes	No	Concrete/Steel	Hung	Double glazed	Mixed Types	Double glazed	0.75	0.75	0.5	0.5	0.25	0	0.25	0.25	0.25	0.25	1	0.25	0.25	0.75	0.8	0.8	0.8
239	Gainesville	More than 10 years	Single-family home	Built before 2000	No repairs	4	3	Non	No	No	No	1	1	Yes	Yes	No	Concrete/Steel	Mixed Types	Double glazed	Traditional	Double glazed	0.75	0.5	0.75	0.25	0.75	0.25	0.5	0.25	0.25	0.25	1	0.25	0.25	0.5	0.8	0.8	0.8
240	Gainesville	More than 10 years	Apartment/Condo	Built before 2000	No repairs	2	2	Non	No	No	No	4	4	Yes	Yes	No	Mixed Materials	Mixed Types	Single glazed	Traditional	Single glazed	0.75	0.5	0.5	0	0	0.5	0.75	0.75	0.25	0.25	1	0.5	0.25	0.25	0.8	1	1
241	Gainesville	2 - 5 years	Apartment/Condo	Built after 2000	Minor repair	4	4	(0-6, 7-18, 65+)	Yes	Yes	Yes	3	2	Yes	No	No	Wood	Hung	Double glazed	Traditional	N/A	0.5	0.25	0	0.5	0.5	0	0.25	0	0	0.75	0.75	0	0	0.25	0.1	0.2	0.6
242	Gainesville	More than 10 years	Apartment/Condo	Built after 2000	Minor repair	5	4	(7-18)	No	Yes	No	3	2	Yes	No	Yes	Mixed Materials	Hung	N/A	Traditional	N/A	0.5	0.5	0.5	0.5	0.25	0.25	0.75	0.75	0.5	0.5	1	0.25	0.25	0.75	1	0.6	0.6
243	Gainesville	2 - 5 years	Fraternity/Sorority house or Student Dorm		Minor repair	6+	10+	Non	No	No	No	3	3	Yes	No	No	Concrete/Steel	Hung	Single glazed	Traditional	Single glazed	0.75	0.5	0.5	0.25	0.5	0.25	0.5	0.25	0.25	0.25	0.5	0.25	0.25	0.5	0.8	0.5	0.5
244	Gainesville	More than 10 years	Apartment/Condo		Minor repair	2	2	Non	No	No	No	4	2	Yes	Yes	No	Concrete/Steel	Hung	N/A	No doors	N/A	1	0.75	1	1	1	0.75	0.75	0.75	1	0.5	0.75	0.75	0.5	0.75	0.2	0.2	0.2
245	Gainesville	More than 10 years	Apartment/Condo		Minor repair	2	2	Non	No	No	No	3	3	Yes	N/A	No	Concrete/Steel	Sliding	N/A	French	N/A	0.75	0.5	0.5	0.25	0.75	0.5	0.75	0.5	0.5	0.5	0.75	0.5	0.5	0.5	0.7	0.5	0.6
246	Gainesville	More than 10 years	Apartment/Condo	Built before 2000	No repairs	2	3	Non	No	No	No	3	2	Yes	No	No	Wood	Mixed Types	Double glazed	Traditional	N/A	0.75	0.75	0.75	1	1	0.5	0.5	0.75	0.5	0.5	1	0.5	0.75	0.75	0.4	0.3	0.3
247	Gainesville	More than 10 years	Apartment/Condo	Built after 2000	No repairs	4	4	(7-18)	No	Yes	No	4	3	Yes	No	No	Mixed Materials	Hung	Single glazed	No doors	N/A	0.75	0.75	0.75	0.5	0.75	0.75	0.75	0.75	0.5	0.5	0.75	0.5	0.25	0.75	0.4	0.9	0.6
248	Gainesville	More than 10 years	Single-family home	Built after 2000	No repairs	3	3	Non	No	No	No	2		Yes	Yes	No	Concrete/Steel	Casement/Egress	N/A	Traditional	N/A	0.5	0.5	0.25	0.25	0.5	0.25	0.25	0.25	0.25	0.25	0.5	0.25	0.25	0.25	0.2	0.2	0.2
249	Gainesville	More than 10 years	Apartment/Condo		No repairs	3	2	(7-18)	No	Yes	No	2	1	Yes	No	No	Concrete/Steel	Hung	N/A	Sliding	N/A	0.75	0.5	0.25	0.75	0.25	0.5	0.5	0.5	0.25	0.25	0.75	0.5	0.5	0.5	1	0.8	0.8
250	Gainesville	More than 10 years	Apartment/Condo	Built before 2000	Minor repair	2	2	Non	No	No	No	3	2	Yes	Yes	Yes	Wood	Sliding	Single glazed	No doors	N/A	0.75	0.5	0.5708	0.4199	0.5	0	0.25	0.5	0	0	0.75	0	0	0.75	1	1	1
251	Gainesville	More than 10 years	Apartment/Condo	Built after 2000	Minor repair	3	2	(7-18)	No	Yes	No	3	1	Yes	Yes	No	Concrete/Steel	Picture	Double glazed	Traditional	Double glazed	0.5	0.75	1	1	1	1	1	0.75	0.75	0.5	1	0.5	0.5	0.5	0.8	1	1
252	Gainesville	More than 10 years	Single-family home	Significant renovation	No repairs	5	5	Non	No	No	No	1	1	Yes	Yes	Yes	Wood	Mixed Types	Single glazed	No doors	N/A	0.5	0.25	0.5	0	0.5	0.25	0.5	0.25	0	0.25	0.75	0.25	0.25	0.5	0.4	0.5	0.4
253	Gainesville	More than 10 years	Single-family home		No repairs	5	5	(65+)	No	No	Yes	2		Yes	No	No	Concrete/Steel	Picture	Single glazed	Traditional	Single glazed	0.5	0.25	0.25	0.5	0.5	0.25	0.25	0.25	0.25	0.25	0.5	0.5	0.25	0.5	0.4	0.5	0.5
254	Gainesville	Less than 2 years	Fraternity/Sorority house or Student Dorm	Built before 2000	Minor repair	6+	10+	Non	No	No	No	4	1	Yes	N/A	No	Concrete/Steel	Casement/Egress	Single glazed	Traditional	N/A	0.75	1	0.25	0.25	1	0.5	1	0.25	0.25	0.25	0.75	0.25	0.25	0.5	0.4	0.5	0.4
255	Gainesville	More than 10 years	Fraternity/Sorority house or Student Dorm	Significant renovation	Minor repair	6+	10+	Non	No	No	No	3	1	Yes	Yes	No		Hung	N/A	Traditional	N/A	1	0.75	0.75	0.5	0.5	0.5	0.75	0.5	0.5	0.75	1	0.25	0.5	0.25	0.4	0.7	0.8
256	Gainesville	More than 10 years	Single-family home	Significant renovation	No repairs	3	3	Non	No	No	No	1	1	Yes	No	No	Concrete/Steel	Hung	Double glazed	French	Double glazed	0.75	0.5	0.25	0	0.75	0.25	0.25	0	0	0	0.75	0	0	0.75	0.8	0.1	0.5
257	Gainesville	More than 10 years	Single-family home	Built after 2000	No repairs	4	4	(0-6, 7-18)	Yes	Yes	No	1	1	Yes	Yes	No	Mixed Materials	Hung	Double glazed	Mixed Types	Double glazed	0.75	0.75	0.75	0.75	0.5	0.75	0.75	1	0.75	0.25	1	0.5	0.5	1	0.9	0.6	0.5
258	Gainesville	More than 10 years	Single-family home	Built before 2000	No repairs	3	3	Non	No	No	No	1	1	Yes	Yes	No	Concrete/Steel	Hung	Double glazed	French	Double glazed	1	0.25	0.75	0.25	0.75	0.25	0.75	0.25	0.25	0.5	1	0.25	0.25	1	1	0.5	0.5
259	Gainesville	More than 10 years	Apartment/Condo		No repairs	0 or 1	1	Non	No	No	No	3	3	Yes	N/A	Yes	Concrete/Steel	Sliding	Double glazed	No doors	N/A	0.75	0.75	0.75	0	0.75	0.75	0.75	0.25	0.5	0.5	1	0.25	0.25	0.25	0.4	0.2	0
260	Gainesville	More than 10 years	Apartment/Condo	Built before 2000	No repairs	2	2	Non	No	No	No	2	1	No	N/A	No	Mixed Materials	Sliding	Single glazed	French	Single glazed	0.5	0.75	0.75	0.5	0.5	0.5	1	0.75	0.25	0.25	1	0.25	0.25	0.75	0.3	0.1	0.1
261	Gainesville	More than 10 years	Apartment/Condo	Built after 2000	Minor repair	2	2	Non	No	No	No	3	1	Yes	Yes	No	Concrete/Steel	Hung	Double glazed	Sliding	N/A	0.75	0.5	0.75	0.75	0.75	0.5	0.5	0.75	0.5	0.25	1	0.25	0.25	0.5	0.2	0.1	0
262	Gainesville	More than 10 years	Single-family home	Significant renovation	Minor repair	2	2	Non	No	No	No	1	1	Yes	Yes	No	Concrete/Steel	Mixed Types	Double glazed	Traditional	Double glazed	0.75	1	0.75	0.5	0.75	0.5	0.75	0.5	0.5	0.5	1	0.25	0.25	0.5	0.5	1	0.9
263	Gainesville	2 - 5 years	Fraternity/Sorority house or Student Dorm	Built before 2000	Significant repair	6+	10+	Non	No	No	No	4	3	Yes	No	No		Hung	N/A	Traditional	N/A	0.25	0.5	0.5	0.25	0.25	0.25	0.25	0.25	0.25	0.5	0.25	0.25	0.5	0.5	0.3	0.2	0.7
264	Gainesville	More than 10 years	Single-family home	Built before 2000	Minor repair	4	4	(0-6)	Yes	No	No	1	1	Yes	Yes	Yes	Concrete/Steel	Mixed Types	Double glazed	Mixed Types	Double glazed	0.75	0.5	0.75	0.25	0.75	0.25	0.5	0.75	0.25	0	1	0.25	0.5	0.5	0.8	0.7	0.8
265	Gainesville	Less than 2 years	Apartment/Condo	Built after 2000	No repairs	3	3	Non	No	No	No	4	3	Yes	No	Yes	Wood	Hung	Single glazed	No doors	N/A	0.5	0.25	0.25	0.25	0.5	0	0.5	0.5	0.5	0.75	0.75	0.25	0.25	0.5	0.2	0.1	0.1
266	Gainesville	More than 10 years	Apartment/Condo		Minor repair	3	3	Non	No	No	No	2	1	Yes	No	No	Mixed Materials	Hung	Single glazed	Mixed Types	N/A	0.75	0.75	0.75	0.75	0.5	0.25	0.5	0.75	0.75	0.25	1	0.25	0.25	0.5	0.2	0.2	0.2
267	Gainesville	2 - 5 years	Fraternity/Sorority house or Student Dorm		Significant repair	6+	10+	Non	No	No	No	4	4	N/A	N/A	N/A	Concrete/Steel	Casement/Egress	Single glazed	Sliding	Double glazed	0.5	0.5	0.5	0.5	0.5	0.5	0.5	0.5	0.5	0.5	0.5	0.5	0.5	0.5	0.6	0.6	0.6
268	Gainesville	More than 10 years	Apartment/Condo	Built before 2000	Significant repair	3	3	Non	No	No	No	2	2	Yes	No	No	Mixed Materials	Hung	N/A	Sliding	N/A	0.75	0.5	0.75	0.25	0.75	0.5	0.75	0.75	0.75	0.25	0.75	0.5	0.5	0.5	0.4	0.3	0.4
269	Gainesville	More than 10 years	Apartment/Condo		Minor repair	4	4	Non	No	No	No	3	3	Yes	Yes	Yes	Concrete/Steel	Hung	N/A	Mixed Types	N/A	0.75	0.5	0.5	0.5	0.75	0.25	0.5	0.75	0.5	0.5	1	0.5	0.5	0.75	0.8	0.5	0.5
270	Gainesville	More than 10 years	Fraternity/Sorority house or Student Dorm	Significant renovation	Minor repair	6+	10+	Non	No	No	No	4	2	Yes	No	No	Concrete/Steel	Mixed Types	Double glazed	No doors	N/A	0.5	0.5	0.75	0.75	0.5	0.75	1	0.5	0.25	0.25	0.5	0.5	0.5	0.5	0.6	0.8	0.4
271	Gainesville	2 - 5 years	Apartment/Condo	Built after 2000	No repairs	4	4	Non	No	No	No	4	4	N/A	N/A	N/A		Picture	N/A	Sliding	N/A	0	0	0.25	0.25	0	0.25	0.25	0.25	0.25	0.25	0.5	0.25	0.25	0	0.3	0.5	0.6
272	Gainesville	More than 10 years	Apartment/Condo	Built before 2000	Minor repair	0 or 1	2	Non	No	No	No	2	2	Yes	N/A	No	Mixed Materials	Hung	N/A	Traditional	N/A	0.75	0.75	0.75	1	0.5	0.25	0.75	0.25	0.25	0.25	0.75	0.5	0.5	0.75	0.6	0.7	0.8
273	Gainesville	Less than 2 years	Apartment/Condo		Minor repair	4	4	Non	No	No	No	2	2	Yes	N/A	No	Mixed Materials	Hung	Single glazed	No doors	N/A	0.5	0.75	0.75	0.75	0.75	0.5	0.75	0.75	0.5	0.75	0.75	0.75	0.75	0.5	1	0.8	0.8
274	Gainesville	More than 10 years	Apartment/Condo	Built after 2000	Minor repair	5	5	(7-18)	No	Yes	No	6.0+	2	N/A	No	Yes	Mixed Materials	Mixed Types	N/A	No doors	N/A	0.5	0.5	0.5	0.25	0.25	0.25	0.5	0.5	0.5	0.5	0.5	0.25	0.25	0.75	0.6	0.6	0.6
275	Gainesville	Less than 2 years	Apartment/Condo	Built after 2000	No repairs	4	4	(7-18)	No	Yes	No	4	2	No	No	Yes	Concrete/Steel	Sliding	Double glazed	Sliding	Double glazed	0.25	0.5	0.75	0.25	0.5	0.5	0.75	1	0.5	0.25	1	0.25	0.25	0.5	0.2	0.2	0.2
276	Gainesville	6 - 10 years	Fraternity/Sorority house or Student Dorm	Built after 2000	No repairs	6+	10+	Non	No	No	No	5	5.0 - 12.0	Yes	Yes	No	Concrete/Steel	Picture	Double glazed	Sliding	N/A	0.25	0.5	0.5	0.25	0.5	0.25	0.5	0.5	0	0.25	0.5	0.25	0.5	0.25	0.9	0.5	0.7
277	Gainesville	More than 10 years	Single-family home	Significant renovation	No repairs	3	4	Non	No	No	No	2		Yes	No	No	Concrete/Steel	Mixed Types	Double glazed	Traditional	Double glazed	1	1	0.75	0.75	0.75	0.75	0.75	0.5	0.5	0.25	1	0.75	0.75	0.75	0.5	1	0.7
278	Gainesville	More than 10 years	Townhouse or Duplex	Built before 2000	No repairs	2	2	Non	No	No	No	2		Yes	N/A	No	Mixed Materials	Hung	N/A	No doors	N/A	0.5	0.5	0.25	0.5	0.5	0.25	0.5	0.5	0.25	0.25	0.5	0	0	0.75	0.7	0.7	0.7
279	Gainesville	Less than 2 years	Apartment/Condo		Minor repair	4	4	Non	No	No	No	3	1	Yes	No	Yes	Wood	Hung	N/A	Traditional	N/A	1	0.75	0.75	0.75	0.5	0.25	0.5	0.5	0.25	0.5	1	0.25	0.25	1	0.4	0.2	0.2
280	Gainesville	More than 10 years	Apartment/Condo	Built after 2000	No repairs	4	4	Non	No	No	No	5	4	Yes	No	No	Mixed Materials	Mixed Types	N/A	Sliding	N/A	0.75	0.25	0.25	0.25	0.25	0	0.25	0.25	0	0.25	0.5	0.25	0.25	0.25	0.7	0.7	0.6
281	Gainesville	More than 10 years	Fraternity/Sorority house or Student Dorm		Minor repair	6+	10+	Non	No	No	No	4	4	Yes	No	No		Casement/Egress	N/A	No doors	N/A	0.5	0.5	0.25	0.25	0.75	0.25	0.75	0.5	0.25	0	0.5	0.5	0.25	0.5	0.2	0.2	0.2
282	Gainesville	More than 10 years	Fraternity/Sorority house or Student Dorm	Built after 2000	No repairs	6+	10+	Non	No	No	No	4	2	Yes	Yes	No	Concrete/Steel	Picture	N/A	Traditional	N/A	1	0.5	0.5	0.75	0.5	0.25	0.75	0.5	0.25	0.25	1	0.25	0.25	0.75	0.5	0.8	0.8
283	Gainesville	More than 10 years	Fraternity/Sorority house or Student Dorm	Significant renovation	No repairs	6+	10+	Non	No	No	No	4	3	Yes	No	No	Concrete/Steel	Hung	N/A	No doors	N/A	0.5	0.75	1	0.25	0.75	0.25	0.75	0.25	0	0.25	1	0.25	0	0.75	1	0.7	0.5
284	Gainesville	More than 10 years	Fraternity/Sorority house or Student Dorm	Significant renovation	Minor repair	6+	10+	Non	No	No	No	4	2	Yes	No	No	Concrete/Steel	Mixed Types	N/A	Mixed Types	Double glazed	1	0.75	1	0	0.5	0.25	0.75	0	0	0.25	0.75	0	0	0	1	0.7	1
285	Gainesville	More than 10 years	Fraternity/Sorority house or Student Dorm		Minor repair	6+	10+	Non	No	No	No	5	4	Yes	N/A	No	Mixed Materials	Hung	N/A	No doors	N/A	0.5	0.25	0.25	0.75	0.5	0.25	0.5	0.25	0.25	0.25	0.75	0.25	0.25	0.5	0.7	0.7	0.7
286	Gainesville	More than 10 years	Single-family home	Built before 2000	No repairs	0 or 1	1	Non	No	No	No	2		Yes	Yes	No		Hung	Double glazed	No doors	N/A	0.75	0.75	1	0.5	0.5	0.5	0.5	0.75	0.5	0.25	1	0.5	0.5	0.75	0.7	0.3	0.1
287	Gainesville	Less than 2 years	Apartment/Condo		No repairs	2	1	Non	No	No	No	3	1	Yes	No	No	Concrete/Steel	Sliding	Double glazed	Sliding	Double glazed	0.75	0.5	0.5	0.75	0.75	0.75	0.5	0.5	0.5	0.5	0.5	0.5	0.5	0.5	0.8	0.8	0.8
288	Gainesville	More than 10 years	Fraternity/Sorority house or Student Dorm		No repairs	6+	10+	Non	No	No	No	5	3	N/A	Yes	No	Concrete/Steel	Picture	N/A	No doors	N/A	0.5	0.75	0.5	0.25	0.25	0.25	0.5	0.5	0.5	0.25	0.75	0.25	0.25	0.5	0	0	0
289	Gainesville	2 - 5 years	Fraternity/Sorority house or Student Dorm	Built after 2000	Minor repair	6+	10+	Non	No	No	No	5	5.0 - 12.0	Yes	Yes	No	Concrete/Steel	Mixed Types	N/A	Traditional	N/A	0.75	0.5	0.75	0.25	0.75	0.25	0.5	0.5	0.25	0.25	0.75	0	0.25	0.5	0.8	0.4	0.9
290	Gainesville	More than 10 years	Single-family home	Built before 2000	Minor repair	4	4	Non	No	No	No	1	1	Yes	Yes	No	Wood	Hung	Single glazed	Traditional	Single glazed	1	0.25	0.5	0.25	0.75	0.25	0.5	0.5	0.25	0.25	1	0.25	0.25	0.75	0	0.5	0.2
291	Gainesville	More than 10 years	Apartment/Condo	Built after 2000	Minor repair	2	2	Non	No	No	No	2	1	No	No	No	Concrete/Steel	Hung	Single glazed	No doors	N/A	1	1	1	0.75	0.75	0.25	0.75	0.75	0.25	1	1	0.5	0.5	0.5	0.3	0.7	0.5
292	Tallahassee	More than 10 years	Apartment/Condo	Built before 2000	No repairs	2	2	Non	No	No	No	2	1	Yes	No	No	Concrete/Steel	Mixed Types	N/A	Mixed Types	N/A	1	0.75	0.5	0.5	0.5	0.5	0.5	0.25	0.25	0.25	0.25	0.25	0.25	1	0.4	0.4	0.4
293	Gainesville	More than 10 years	Fraternity/Sorority house or Student Dorm		Minor repair	6+	10+	Non	No	No	No	4	3	N/A	N/A	No		Mixed Types	N/A	No doors	N/A	0.75	0.5	0.5	0.25	0.5	0.25	0.5	0.75	0.5	0.25	0.75	0	0	0.5	0.4	0.7	0.5
294	Gainesville	More than 10 years	Single-family home	Built after 2000	No repairs	4	4	Non	No	No	No	1	1	Yes	Yes	No	Concrete/Steel	Mixed Types	N/A	Sliding	N/A	0.75	0.5	0.5	0.25	0.5	0.25	0.25	0.25	0.25	0.25	1	0.25	0.25	0.5	0.3	0.3	0.4
295	Gainesville	More than 10 years	Apartment/Condo	Built after 2000	Significant repair	4	4	Non	No	No	No	4	1	Yes	No	No	Concrete/Steel	Hung	Double glazed	French	N/A	0.5	0.5	0.5	0.75	0.5	0.75	0.5	0.25	0.5	0.25	0.5	0.5	0.25	0.25	0.1	0.3	0.6
296	Gainesville	6 - 10 years	Apartment/Condo	Built before 2000	Minor repair	4	4	Non	No	No	No	3	2	No	Yes	No	Mixed Materials	Hung	Double glazed	Sliding	Single glazed	1	0.5	0.75	0.5	0.75	0.5	0.75	0.75	0.25	0	0.75	0.25	0.25	0.25	0.2	0.2	0.2
297	Gainesville	More than 10 years	Single-family home	Significant renovation	Minor repair	3	3	(7-18)	No	Yes	No	1	1	Yes	No	No		Hung	Single glazed	Sliding	Single glazed	0.75	0.75	0.75	0.5	0.75	0.5	0.75	0.5	0.25	0.75	1	0.5	0.5	1	0.8	0.5	0.5
298	Gainesville	More than 10 years	Apartment/Condo	Built before 2000	No repairs	0 or 1	2	Non	No	No	No	3	3	Yes	Yes	No		Hung	Single glazed	No doors	N/A	0.5	0.5	0.25	0.25	0.5	0.5	0.5	0.5	0.5	0.75	1	0.5	0.5	0.75	0.4	0.9	1
299	Gainesville	More than 10 years	Fraternity/Sorority house or Student Dorm	Significant renovation	Significant repair	6+	10+	Non	No	No	No	6.0+	4	No	Yes	No	Concrete/Steel	Picture	N/A		Double glazed	0.75	0.75	0.75	0.25	0.5	0	0.5	0.5	0.5	0	0.5	0	0	0.5	1	1	0.8
300	Gainesville	More than 10 years	Townhouse or Duplex	Built before 2000	Minor repair	2	2	Non	No	No	No	2		Yes	No	No	Mixed Materials	Mixed Types	Single glazed	Mixed Types	Single glazed	0.75	0.75	1	0.5	0.75	0.25	1	0.75	0.5	0.5	1	0	0	0.25	1	0.5	0.5
301	Gainesville	2 - 5 years	Apartment/Condo	Significant renovation	Minor repair	0 or 1	1	Non	No	No	No	2	2	Yes	Yes	No	Concrete/Steel	Sliding	Single glazed	Sliding	Single glazed	0.75	0.5	0.25	0	0.25	0.5	0.25	0.75	0.5	0	0.5	0.25	0	0.5	0.1	0.4	0.7
302	Gainesville	More than 10 years	Apartment/Condo		Minor repair	2	2	Non	No	No	No	3	3	Yes	N/A	No	Wood	Hung	Single glazed	Traditional	Single glazed	1	0.75	0.75	0.5	1	0.75	1	1	0.75	0.5	1	0.25	0.5	0.5	1	0.3	0.5
303	Gainesville	6 - 10 years	Apartment/Condo	Built before 2000	Minor repair	2	3	Non	No	No	No	3	1	Yes	No	No	Concrete/Steel	Sliding	Single glazed	Sliding	Single glazed	0.75	0.75	0.5	0.25	0.75	0.5	0.75	0.75	0.25	0.5	0.5	0.5	0.25	0.25	0.8	0.6	0.6
304	Gainesville	2 - 5 years	Fraternity/Sorority house or Student Dorm		No repairs	6+	10+	Non	No	No	No	4		Yes	No	No	Concrete/Steel	Awning	N/A	No doors	N/A	0.75	0.75	0.75	0.5	0.5	0.25	0.75	0.75	0.5	0.5	0.75	0.25	0.25	0.75	0.5	0.5	0.5
305	Gainesville	2 - 5 years	Apartment/Condo	Built after 2000	No repairs	0 or 1	1	Non	No	No	No	5	2	Yes	No	Yes	Concrete/Steel	Mixed Types	Single glazed		Single glazed	0.5	0.25	0.25	0.25	0.25	0.25	0.75	0.75	0.25	0.25	1	0.25	0.25	0.25	1	0.9	0.9
306	Gainesville	More than 10 years	Single-family home	Built after 2000	No repairs	5	6.0 - 9.0	(7-18)	No	Yes	No	2		Yes	N/A	No	Concrete/Steel	Hung	Double glazed	French	Double glazed	1	1	1	1	1	0.75	1	0.75	0.75	0.75	1	0.5	0.5	0.75	0.5	0.5	0.5
307	Gainesville	More than 10 years	Apartment/Condo	Built after 2000	No repairs	2	2	(7-18)	No	Yes	No	6.0+	4	Yes	No	No	Concrete/Steel	Hung	Single glazed	Traditional	Single glazed	0.5	0.25	0.25	0	0.25	0	0.25	0.25	0	0.5	0.5	0.25	0	0.5	0.9	1	0.7
308	Gainesville	More than 10 years	Mobile or Manufactured home		Minor repair	2	2	Non	No	No	No	1	1	Yes	Yes	No		Sliding	Single glazed	No doors	N/A	0.75	0.75	0.75	0.25	0.75	0.5	0.5	0.5	0.75	0.25	1	0.25	0.25	0.75	1	1	1
309	Gainesville	More than 10 years	Apartment/Condo		Minor repair	0 or 1	1	Non	No	No	No	1	1	Yes	Yes	No	Concrete/Steel	Hung	Double glazed	No doors	N/A	0.5	0.75	0.5	0.5	0.5	0.25	0.5	0.25	0.25	0.25	0.75	0.25	0.25	0.25	0.2	0.7	0.8
310	Gainesville	More than 10 years	Apartment/Condo	Significant renovation	Minor repair	0 or 1	1	Non	No	No	No	2	2	Yes	No	No		Mixed Types	N/A	Sliding	N/A	0.75	0.75	0.5	0.5	0.5	0.25	0.25	0.5	0.5	0.5	1	0.5	0.5	0.5	0.6	0.2	0.1
311	Gainesville	More than 10 years	Townhouse or Duplex	Built after 2000	Minor repair	5	5	Non	No	No	No	3		Yes	N/A	Yes		Mixed Types	N/A	Traditional	N/A	0.75	0.5	0.75	0.5	0.5	0.5	0.75	0.75	0.25	0.25	0.75	0.25	0.25	0.75	0	0.2	0.5
312	Gainesville	More than 10 years	Townhouse or Duplex		No repairs	4	4	Non	No	No	No	2		N/A	N/A	N/A		Awning	N/A	Sliding	N/A	0.5	0.5	0.5	0.5	0.5	0.5	0.5	0.75	0.75	0.75	0.75	0.75	0.75	0.5	0.5	0.5	0.5
313	Gainesville	2 - 5 years	Fraternity/Sorority house or Student Dorm	Built before 2000	Significant repair	6+	10+	Non	No	No	No	6.0+	5.0 - 12.0	No	Yes	Yes	Concrete/Steel	Picture	Double glazed	No doors	N/A	0.25	0.25	0.25	0	0.25	0.25	0.5	0.25	0.5	0.25	0.5	0.5	0.25	0.5	0.3	0.3	0.1
314	Miami	Less than 2 years	Apartment/Condo		Minor repair	2	3	Non	No	No	No	5	2	Yes	No	Yes	Wood	Sliding	Single glazed	Sliding	Single glazed	0.5	0.5	0.5	0.5	0.5	0.75	0.75	0.75	0.25	0.75	0.75	0.75	0.5	0.25	0.5	0.5	0.5
315	Miami	More than 10 years	Townhouse or Duplex	Built after 2000	No repairs	4	2	(65+)	No	No	Yes	2		No	No	No	Concrete/Steel	Sliding	Double glazed		N/A	0.75	1	1	1	1	1	1	1	1	1	1	1	1	0.75	0.8	0.8	0.8
316	Miami	Less than 2 years	Apartment/Condo	Built after 2000	No repairs		1	Non	No	No	No	6.0+	3	Yes	No	Yes	Concrete/Steel	Awning	N/A	No doors	N/A	0.75	0.75	0.75	0.5	1	1	0.75	1	1	0.75	1	1	0.5	0.5	0	0	1
317	Miami	More than 10 years	Single-family home	Significant renovation	Minor repair	3	3	Non	No	No	No	1	1	Yes	N/A	No	Concrete/Steel	Sliding	Double glazed	Mixed Types	Single glazed	1	0.5	0.5	0.25	0.75	0.25	0.75	0.5	0.25	0.25	1	0.25	0.25	0.5	0.8	0.2	0.1
318	Miami	More than 10 years	Apartment/Condo	Built after 2000	Minor repair	2	2	Non	No	No	No	3	1	No	Yes	No		Sliding	Single glazed	Sliding	Double glazed	1	0.75	0.75	0.75	0.5	0.5	0.75	0.75	0.5	0.5	1	1	1	0.75	0.6	0.5	0.5
319	Miami	2 - 5 years	Townhouse or Duplex	Built after 2000	Minor repair	4	4	Non	No	No	No	2		Yes	No	No	Concrete/Steel	Sliding	N/A	Sliding	N/A	0.75	0.75	0.75	0.5	0.5	0.25	0.75	0.5	0.25	0.5	0.75	0.25	0.25	0.25	1	0.8	0.9
320	Miami	2 - 5 years	Apartment/Condo		No repairs	0 or 1	2	Non	No	No	No	3	1	Yes	Yes	No	Concrete/Steel	Picture	Double glazed	Sliding	Single glazed	1	0.75	1	0.25	1	0.25	1	0.5	0.5	0	0.75	0.5	0.25	1	1	0.8	0.5
321	Gainesville	Less than 2 years	Apartment/Condo	Built after 2000	No repairs	2	2	Non	No	No	No	4	2	N/A	No	Yes	Mixed Materials	Mixed Types	Double glazed	Traditional	Double glazed	0.5	0.5	0.5	0.75	0.75	0.75	0.75	0.75	0.75	0.5	0.5	0.5	0.5	0.5	0.7	0.4	1
322	Miami	More than 10 years	Apartment/Condo	Built after 2000	Minor repair	3	3	Non	No	No	No	2	2	Yes	No	No	Concrete/Steel	Mixed Types	Single glazed	Sliding	Single glazed	0.75	0.5	0.5	0.25	0.5	0.25	0.5	0.25	0.25	0.25	1	0.25	0.25	0.75	1	0.8	1
323	Miami	More than 10 years	Single-family home	Built before 2000	Minor repair	4	4	Non	No	No	No	1	1	Yes	No	No	Mixed Materials	Mixed Types	Double glazed	French	Double glazed	1	0.75	1	0.75	1	0.5	0.75	0.75	0.5	0.75	1	0.75	0.75	1	1	0.8	0.7
324	Gainesville	More than 10 years	Fraternity/Sorority house or Student Dorm	Built after 2000	No repairs	6+	10+	Non	No	No	No	5	4	Yes	N/A	No		Hung	N/A	Mixed Types	N/A	0.75	0.5	0.75	0.5	0.5	0.5	0.5	0.5	0.5	0.5	1	0.5	0.5	0.5	0.4	0.7	0.9
325	Miami	More than 10 years	Single-family home	Significant renovation	Minor repair	4	4	(65+)	No	No	Yes	1	1	No	N/A	No	Concrete/Steel	Mixed Types	Double glazed	Sliding	Double glazed	0.75	0.75	0.5	0.5	0.75	0.75	0.25	0.25	0.25	0.25	1	0.5	0.5	0.5	0.8	0.4	0.1
326	Miami	More than 10 years	Fraternity/Sorority house or Student Dorm	Built after 2000	No repairs	6+	10+	Non	No	No	No	6.0+	5.0 - 12.0	No	N/A	No	Concrete/Steel	Picture	N/A	French	N/A	1	0.5	0.5	0.75	1	0	0.25	0.5	0	0.5	0.75	0.25	0.25	0.5	0.3	0.6	0.1
327	Gainesville	Less than 2 years	Apartment/Condo	Built after 2000	Minor repair	4	4	Non	No	No	No	2	2	Yes	No	No	Wood	Hung	Single glazed	No doors	N/A	0.5	0.25	0.5	0.25	0.25	0	0	0.25	0	0	0	0.25	0.25	0.5	0.2	0.1	0.3
328	Miami	2 - 5 years	Apartment/Condo	Built before 2000	Minor repair	0 or 1	2	Non	No	No	No	2	2	Yes	N/A	No	Concrete/Steel	Casement/Egress	Single glazed	Traditional	N/A	1	1	0.75	0.25	0.5	0.5	0.75	0.75	0.5	0.5	0.5	0.5	0.5	0.5	0.5	0.7	0.8
329	Miami	More than 10 years	Townhouse or Duplex	Built before 2000	Minor repair	3	4	(7-18)	No	Yes	No	2		No	N/A	No		Mixed Types	Single glazed	Mixed Types	Double glazed	0.75	0.5	0.5	1	0.75	0.5	0.75	0.75	0.5	0.25	1	0.75	0.25	1	0.4	0.2	0.2
330	Miami	More than 10 years	Townhouse or Duplex	Built after 2000	Minor repair	3	4	Non	No	No	No	2		Yes	Yes	No		Mixed Types	N/A	Sliding	N/A	1	0.5	0.75	1	0.75	0.25	0.25	0.25	0.25	0.25	0.75	0.25	0.25	1	0.4	0.4	0.4
331	Miami	More than 10 years	Apartment/Condo	Significant renovation	Significant repair	3	4	(7-18)	No	Yes	No	2	2	Yes	No	No	Concrete/Steel	Hung	N/A	No doors	N/A	0.5	0.75	0.75	0.5	0.5	0.25	1	0.75	0.25	0.5	1	0.25	0.25	0.5	0.5	0.4	0.3
332	Miami	More than 10 years	Single-family home	Built before 2000	Minor repair	3	3	Non	No	No	No	2		Yes	No	No	Concrete/Steel	Sliding	Single glazed	Sliding	Single glazed	1	1	1	0.5	0.5	0.25	0.5	0.25	0.5	0.5	0.75	0.25	0.25	1	0.4	0	0
333	Miami	Less than 2 years	Fraternity/Sorority house or Student Dorm	Built after 2000	No repairs	6+	10+	Non	No	No	No	6.0+	4	Yes	No	No	Concrete/Steel	Picture	N/A	No doors	N/A	0.75	0.75	0.75	0.25	0.5	0.25	0.75	0.5	0.25	0.5	0.75	0.75	0.5	0.5	0.4	0.4	0.3
334	Gainesville	More than 10 years	Apartment/Condo	Significant renovation	Minor repair	2	2	Non	No	No	No	2	1	Yes	No	No	Concrete/Steel	Mixed Types	N/A	Traditional	Single glazed	1	0.75	0.75	1	0.75	0.25	0.75	0.5	0.25	0.25	1	0.5	0.5	0.5	0.5	0.2	0.3
335	Gainesville	More than 10 years	Townhouse or Duplex	Built after 2000	Significant repair	5	4	(7-18)	No	Yes	No	2		Yes	Yes	No	Concrete/Steel	Hung	Double glazed	Mixed Types	Double glazed	0.75	0.5	0.5	0.5	0.75	0.5	0.75	0.5	0.25	0.25	1	0.5	0.5	0.5	0.3	0.5	0.5
336	Gainesville	More than 10 years	Townhouse or Duplex	Built before 2000	Minor repair	4	4	Non	No	No	No	2		Yes	No	Yes	Mixed Materials	Hung	Single glazed	No doors	N/A	0.75	0.5	0.5	0.25	0.5	0.25	0.75	0.5	0.25	0	1	0.25	0.25	0.5	0.2	0.2	0.1
337	Gainesville	More than 10 years	Single-family home	Significant renovation	Minor repair	3	2	Non	No	No	No	1	1	Yes	Yes	No	Concrete/Steel	Hung	Double glazed	No doors	N/A	0.5	0.5	0.5	0	0.5	0.25	0.5	0.25	0.25	0	1	0.25	0	1	1	0.5	0.7
338	Miami	Less than 2 years	Apartment/Condo	Built after 2000	Minor repair	2	2	Non	No	No	No	6.0+	5.0 - 12.0	No	Yes	Yes	Concrete/Steel	Sliding	Double glazed	Sliding	Double glazed	0.5	0.5	0.5	0	0	0	0.5	0.5	0	0	0.25	0	0	0	0.3	0.4	0.4
339	Gainesville	More than 10 years	Single-family home	Built before 2000	No repairs	3	3	Non	No	No	No	1	1	Yes	Yes	No	Concrete/Steel	Mixed Types	Single glazed	French	Double glazed	0.75	0.25	0.25	0.25	0.25	0.25	0.25	0.25	0.25	0.25	0.75	0.25	0.25	0.5	0.2	0.3	0.5
340	Miami	More than 10 years	Single-family home	Built before 2000	No repairs	3	2	Non	No	No	No	1	1	Yes	Yes	No	Concrete/Steel	Sliding	N/A	French	N/A	0.75	0.5	0.5	0.5	0.25	0	0.25	0.25	0.25	0.25	1	0.25	0	0.75	1	0.6	1
341	Gainesville	More than 10 years	Apartment/Condo	Built after 2000	Minor repair	3	3	Non	No	No	No	4	3	Yes	Yes	No	Concrete/Steel	Hung	Single glazed	No doors	N/A	0.5	0.5	0.25	0	0.5	0	0.25	0.25	0.25	0.25	1	0	0	0.25	0.2	0.2	0.2
342	Gainesville	More than 10 years	Apartment/Condo		No repairs	6+			N/A	N/A	N/A	1	1	N/A	N/A	N/A		Mixed Types	Double glazed		N/A	1	1	1	1	1	1	1	1	1	1	1	1	1	1	1	1	1
343	Gainesville	More than 10 years	Apartment/Condo	Built after 2000	No repairs	3	3	Non	No	No	No	4	1	Yes	N/A	Yes	Concrete/Steel	Hung	Single glazed	Traditional	Double glazed	0.75	0.5	0.75	0.25	0.75	0.25	0.5	0.5	0.25	0.25	0.5	0.5	0	0.25	0.5	0.4	0.4
344	Tallahassee	More than 10 years	Single-family home	Built after 2000	No repairs	3	2	Non	No	No	No	1	1	No	No	Yes	Wood	Hung	Single glazed	Traditional	Single glazed	0.75	0.75	0.5	0.75	0.5	0.5	0.5	0.5	0.25	0.5	0.75	0.25	0.25	0.5	1	0.8	0.8
345	Tallahassee	Less than 2 years	Apartment/Condo	Built after 2000	Minor repair	2	2	(0-6)	Yes	No	No	3	3	Yes	No	No	Mixed Materials	Hung	Single glazed	Traditional	Single glazed	0.5	0.5	0.75	0.75	0.5	0.5	0.75	0.75	0.75	0.75	0.5	0.75	0.75	0.75	0.9	0.9	0.9
346	Miami	2 - 5 years	Apartment/Condo	Built before 2000	Minor repair	0 or 1	2	Non	No	No	No	3	2	No	N/A	No	Concrete/Steel	Hung	Single glazed	No doors	N/A	1	0.5	0.75	0	0	0.75	1	0.25	0	0.5	1	0.75	0.75	0.5	1	1	1
347	Gainesville	More than 10 years	Single-family home	Significant renovation	Significant repair	3	3	Non	No	No	No	1	1	Yes	Yes	No	Concrete/Steel	Mixed Types	Double glazed	Mixed Types	Double glazed	0.75	0.5	0.5	0.25	0.75	0.25	0.5	0.25	0	0.25	0.75	0.5	0	0.75	0.7	0.4	0.4
348	Tallahassee	Less than 2 years	Apartment/Condo		Minor repair	4	4	Non	No	No	No	3	1	Yes	Yes	No	Wood	Hung	N/A	No doors	N/A	1	0.75	0.5	0.5	0.5	0.5	0.5	0.5	0.5	0.5	0.5	0.25	0.25	1	0.8	0.7	0.6
349	Gainesville	More than 10 years	Apartment/Condo	Built after 2000	No repairs	4	4	Non	No	No	No	4	2	Yes	No	No	Mixed Materials	Hung	N/A	Sliding	Double glazed	0.75	1	0.25	0	0	0	0	0.5	0.5	0.5	0.75	0	0	0.25	0	0.5	0.8
350	Tallahassee	Less than 2 years	Fraternity/Sorority house or Student Dorm	Significant renovation	Minor repair	6+	10+	Non	No	No	No	5	5.0 - 12.0	Yes	N/A	No		Hung	N/A	No doors	N/A	0.75	0.75	0.5	0.25	0.25	0.25	0.5	0.5	0.5	0.5	0.5	0.5	0.5	0.25	0.2	0.3	0.3
351	Gainesville	More than 10 years	Apartment/Condo		No repairs	3	3	(7-18)	No	Yes	No	3	2	Yes	Yes	No	Concrete/Steel	Hung	Single glazed	Mixed Types	N/A	1	1	1	1	1	0.5	1	1	1	0.5	1	1	1	1	0.3	0.2	0.2
352	Gainesville	Less than 2 years	Apartment/Condo	Built after 2000	Minor repair	2	1	Non	No	No	No	2	2	Yes	N/A	No	Concrete/Steel	Hung	N/A	Traditional	N/A	0.75	0.75	0.75	1	0.5	0.5	0.75	0.75	0.25	0.5	0.75	0.75	0.75	0.5	0.5	0.3	0.5
353	Gainesville	More than 10 years	Townhouse or Duplex	Built before 2000	Minor repair	0 or 1	1	Non	No	No	No	2		Yes	No	Yes	Concrete/Steel	Picture	Double glazed	Sliding	Single glazed	0.5	0.5	0.5	0.75	0.5	0.25	0.5	0.5	0.25	0.5	0.75	0.5	0.5	0.75	0.7	0.5	0.3
354	Gainesville	6 - 10 years	Townhouse or Duplex	Built after 2000	Significant repair	4	4	Non	No	No	No	3		No	No	Yes	Concrete/Steel	Hung	Single glazed	Traditional	N/A	0.75	1	0.5708	0.75	0.75	0.5	0.75	0.75	0.5	0.25	0.75	0.5	0.5	0.5	0.3	0.5	0.5
355	Miami	More than 10 years	Single-family home	Built before 2000	No repairs	4	2	(65+)	No	No	Yes	1	1	Yes	Yes	No	Concrete/Steel	Casement/Egress	Double glazed	French	Double glazed	1	1	1	0.75	1	0.75	0.75	0.5	0.5	0.5	1	0.75	0.75	1	1	1	1
356	Gainesville	More than 10 years	Townhouse or Duplex	Built after 2000	Minor repair	3	4	Non	No	No	No	2		Yes	N/A	No	Mixed Materials	Mixed Types	Double glazed	Mixed Types	Double glazed	0.75	0.75	0.5	0.5	1	0.25	0.75	0.5	0.5	0.25	0.5	0.25	0.25	0.75	0.6	0.4	0.3
357	Gainesville	More than 10 years	Single-family home	Built before 2000	Minor repair	3	4	Non	No	No	No	2		Yes	No	No	Concrete/Steel	Hung	Single glazed	Traditional	Single glazed	0.5	0.25	0.25	0.25	0.25	0.25	0.5	0.25	0	0	0.5	0	0	0.5	0.2	0.2	0.2
358	Gainesville	More than 10 years	Mobile or Manufactured home	Built after 2000	No repairs	3	2	Non	No	No	No	1	1	Yes	Yes	No		Hung	Double glazed	Traditional	Single glazed	0.5	0.5	0.5	0	0.75	0.5	0.5	0	0	0.25	0.75	0.25	0.25	1	1	1	1
359	Gainesville	More than 10 years	Apartment/Condo	Built after 2000	No repairs	4	4	Non	No	No	No	3	3	Yes	No	No	Concrete/Steel	Hung	N/A	No doors	N/A	0.75	0.5	0.75	0	1	0.5	1	1	0.25	0.5	1	0.75	0.25	0.5	0.6	0	0.1
360	Gainesville	More than 10 years	Apartment/Condo		Minor repair	4	4	Non	No	No	No	4	4	Yes	No	No	Concrete/Steel	Picture	N/A	Traditional	N/A	0.5	0.5	0.5	1	0.25	0.25	0.5	0.75	0.25	0.25	1	0.25	0.5	0.5	0.2	0.4	0.7
361	Gainesville	Less than 2 years	Apartment/Condo		Significant repair	3	3	Non	No	No	No	2	1	Yes	No	No	Wood	Hung	Single glazed	French	Single glazed	0.25	0.5	0.75	0.25	0.75	0.25	0.75	0.75	0.25	0.25	0.5	0.25	0.25	0.75	0.9	1	1
362	Gainesville	Less than 2 years	Apartment/Condo		Minor repair	3	3	Non	No	No	No	3	2	No	No	No	Wood	Awning	N/A	Traditional	N/A	0.25	0.25	0.75	0	0	0.25	1	0.5	0	0.25	0.25	0.25	0.25	0.25	0.3	0	0.3
363	Tallahassee	Less than 2 years	Apartment/Condo	Built after 2000	Minor repair	0 or 1	6.0 - 9.0	Non	No	No	No	3	2	No	Yes	Yes	Concrete/Steel	Casement/Egress	N/A	Sliding	Double glazed	0.5	0.25	0.5	0.75	0.5	0.25	0.5	0.75	0.5	0.5	0.75	0.5	0.5	0.5	0.5	0.4	0.6
364	Tallahassee	Less than 2 years	Apartment/Condo	Built before 2000	Minor repair	0 or 1	2	Non	No	No	No	3	2	Yes	Yes	Yes	Wood	Casement/Egress	Double glazed		N/A	0.5	0.25	0.75	0.25	0.5	0.25	0.5	0.5	0.5	0.5	0.75	0.5	0.5	0.5	0.5	0.7	0.5
365	Gainesville	More than 10 years	Apartment/Condo		Minor repair	4	4	Non	No	No	No	3	2	Yes	No	No	Wood	Hung	Double glazed	Sliding	Single glazed	0.75	0.75	0.5	0.5	0.75	0.5	0.75	0.75	0.5	0.5	0.75	0.75	0.75	0.75	0.3	0.2	0.5
366	Gainesville	2 - 5 years	Fraternity/Sorority house or Student Dorm	Built after 2000	Minor repair	6+	10+	Non	No	No	No	4	2	No	N/A	Yes	Mixed Materials	Mixed Types	N/A	Mixed Types	N/A	0.75	0.5	0.5	0.25	0.75	0.25	0.75	0.75	0.5	0.25	1	1	0.5	0.5	0.4	0.8	1
367	Gainesville	Less than 2 years	Fraternity/Sorority house or Student Dorm	Built after 2000	Minor repair	6+	10+	Non	No	No	No	1	1	Yes	No	No	Wood	Hung	Double glazed	Traditional	Double glazed	0.75	1	1	1	0.75	0.5	0.5	0.75	0.25	0	0.25	0.75	0.75	0.75	0.3	0.2	0.6
368	Gainesville	Less than 2 years	Single-family home	Built before 2000	Minor repair	3	2	Non	No	No	No	1	1	Yes	Yes	No	Concrete/Steel	Hung	Double glazed	Mixed Types	Double glazed	0.5	0.5	0.75	0.25	0.5	0.5	0.25	0.25	0.25	0.25	0.25	0.25	0.25	0.25	1	1	1
369	Gainesville	2 - 5 years	Apartment/Condo		No repairs	4	4	Non	No	No	No	3	3	Yes	Yes	No	Wood	Hung	N/A	Sliding	N/A	0.5	0.25	0.25	0.5	0.25	0.5	0.5	0.25	0.5	0.25	0.5	0.25	0.5	0.5	0.2	0.3	0.4
370	Gainesville	More than 10 years	Single-family home	Built after 2000	Minor repair	5	3	Non	No	No	No	2		N/A	N/A	No		Hung	N/A	French	N/A	0.75	0.75	0.5	0.5	0.5	0.5	0.5	0.5	0.5	0.5	1	0.5	0.5	0.75	0.7	0.7	0.7
371	Tallahassee	2 - 5 years	Apartment/Condo	Built after 2000	Minor repair	4	4	Non	No	No	No	3	2	Yes	N/A	No	Wood	Hung	N/A	French	N/A	0.75	1	0.75	0.75	1	0.25	1	0.75	0	1	1	0.5	0.5	1	0	0	0.5
372	Tallahassee	2 - 5 years	Single-family home	Built before 2000					N/A	N/A	N/A	2		Yes	Yes	No	Concrete/Steel		N/A		N/A	0.75	0.75	1	0.5	1	0.75	0.75	1	1	0.75	1	0.25	0.5	1	0.7	0.7	0.6
373	Gainesville								N/A	N/A	N/A			N/A	N/A	N/A			N/A		N/A	0.5	0.75	0.75	0.75	0.75	0.5	0.75	0.75	0.5	0.5	0.75	0.75	0.75	0.25	0.1	0.1	0.1
374	Gainesville	Less than 2 years	Apartment/Condo			4			N/A	N/A	N/A	3	1	N/A	N/A	N/A			N/A		N/A	0.5	0.25	0.25	0.5	0.25	0	0	0	0	0	0	0	0	0	0.8	0.8	0.8
375	Gainesville	More than 10 years							N/A	N/A	N/A			N/A	N/A	N/A			N/A		N/A	0.75	0.75	0.75	0.75	0.75	0.75	0.75	1	1	1	1	1	1	0.75	0.5	0.7	0.9
376	Gainesville	Less than 2 years	Townhouse or Duplex	Built before 2000	No repairs	2	2	Non	No	No	No	2		Yes	No	No	Concrete/Steel	Sliding	Single glazed	No doors	N/A	0.5	0.5	0.5	0.5	0.5	0.25	0.5	0	0	0.25	0.5	0.5	0.5	0.25	0.4	0.4	0.8
377	Gainesville	Less than 2 years	Apartment/Condo		No repairs	3			N/A	N/A	N/A	3	2	Yes	No	No	Wood	Mixed Types	N/A	Traditional	N/A	0	0	0.5	0	0	0	0	0	0	0	0	0	0	0	0.2	0.2	0.8
378	Gainesville	More than 10 years	Single-family home	Built before 2000	Minor repair	4	3	(0-6)	Yes	No	No	1	1	Yes	N/A	No	Concrete/Steel	Mixed Types	Double glazed	Mixed Types	Double glazed	0.75	0.5	0.5	0.5	0.25	0.25	0.25	0.5	0.25	0.25	0.5	0.25	0.25	0.5	0.2	0.4	0.7
379	Gainesville	More than 10 years	Apartment/Condo	Built before 2000	No repairs	3	2	Non	No	No	No	1	1	Yes	Yes	Yes	Wood	Hung	Double glazed	Traditional	Double glazed	0.75	1	0.75	0.75	1	0	0.5	0.5	0.5	0.25	0.5	0.5	0.25	0.75	0.2	0.7	0.9
380	Gainesville	More than 10 years	Apartment/Condo		Minor repair	4	4	Non	No	No	No	4	1	Yes	No	Yes	Concrete/Steel	Sliding	Double glazed	Mixed Types	Single glazed	0.75	0.75	1	0.75	1	0.75	1	0.75	0.5	0.5	1	0.75	0.75	0.75	0.8	1	1
381	Gainesville								N/A	N/A	N/A			N/A	N/A	N/A			N/A		N/A	0.75	0.5	1	0.25	0.75	0.5	0.75	0.5	0.25	0.5	1	0.5	0.5	1	0.7	0.2	1
382	Gainesville	More than 10 years	Single-family home	Built before 2000	Minor repair	3	3	Non	No	No	No	1	1	Yes	No	Yes	Concrete/Steel	Hung	Single glazed	Mixed Types	Single glazed	0.75	0.75	0.75	0.5	0.75	0.5	0.75	0.75	0.25	0.5	0.75	0.5	0.5	0.75	1	1	1
383	Tallahassee	More than 10 years	Townhouse or Duplex	Built after 2000	Minor repair	4	4	Non	No	No	No	2		No	Yes	No	Concrete/Steel	Sliding	Single glazed	Traditional	Single glazed	0.5	0.75	0.75	0.5	0.5	0.5	0.25	0.5	0.25	0.25	0.75	0.25	0.25	0.5	0.1	0.8	0.7
384	Tallahassee	6 - 10 years	Single-family home	Built after 2000	Minor repair	3	5	(7-18)	No	Yes	No	2		Yes	Yes	No	Concrete/Steel	Sliding	Double glazed	Mixed Types	Double glazed	1	0.75	0.75	0.5	0.25	0.25	0.25	0.25	0.25	0	0.5	0	0	0.75	0.8	0.9	0.9
385	Gainesville	More than 10 years	Fraternity/Sorority house or Student Dorm		No repairs	6+	10+	Non	No	No	No	4	3	No	N/A	No			N/A		N/A	0.75	0.5	0.25	0	0.5	0	0	0	0	0	0.5	0	0	0.25	0.3	0.5	0.5
386	Gainesville	Less than 2 years	Apartment/Condo		Minor repair	0 or 1	2	Non	No	No	No	4	3	Yes	N/A	Yes	Concrete/Steel	Hung	N/A	Traditional	N/A	0.25	0.25	0.5	0.25	0	0	0.25	0.25	0.25	0.25	0.5	0.5	0.5	0.25	0.3	0.2	0.2
387	Gainesville	2 - 5 years	Single-family home	Built after 2000	No repairs	3	4	(0-6, 7-18)	Yes	Yes	No	1	1	No	Yes	No	Wood	Mixed Types	N/A	Mixed Types	N/A	0.5	0.25	0.75	0	0.75	0.25	0.5	0	0	0	1	0.25	0.25	0.75	1	0.9	0.9
388	Gainesville	More than 10 years	Apartment/Condo	Significant renovation	No repairs	2	2	Non	No	No	No	2	2	Yes	Yes	Yes	Concrete/Steel	Mixed Types	N/A	No doors	N/A	0.5	0.5	1	0.25	0.75	0.25	0.5	0.75	0.25	0.5	0.75	0.25	0	0.5	0.5	0.6	0.6
389	Gainesville	More than 10 years	Single-family home	Significant renovation	No repairs	3	4	(0-6)	Yes	No	No	2		Yes	N/A	No	Wood	Mixed Types	Double glazed	Mixed Types	N/A	0.5	0.5	0.5	0.5	0.75	0.5	0.5	0.5	0.25	0.25	0.5	0.75	0.5	0.5	0.8	0.5	0.3
390	Tallahassee	More than 10 years	Apartment/Condo		Minor repair	4	4	(7-18)	No	Yes	No	3	3	Yes	Yes	No	Concrete/Steel	Hung	Single glazed	French	Double glazed	0.75	0.5	0.75	1	0.25	0.25	0.25	0.25	0.25	0.25	0.75	0.25	0.25	1	0.5	0.5	0.1
391	Gainesville	More than 10 years	Fraternity/Sorority house or Student Dorm		Minor repair	6+	10+	Non	No	No	No	3	2	Yes	N/A	No	Concrete/Steel	Hung	Double glazed		Double glazed	1	0.75	0.5	0.25	0.75	0.25	0.5	0.5	0.25	0.5	1	0.5	0.5	0.25	0.4	0.2	0.7
392	Gainesville	More than 10 years	Fraternity/Sorority house or Student Dorm	Built after 2000	No repairs	6+	10+	Non	No	No	No	5	2	Yes	N/A	Yes	Concrete/Steel	Picture	N/A	No doors	N/A	0.5	0.5	0.5	0.5	0.75	0.5	0.75	0.75	0.5	0.5	0.75	0.5	0.25	0.5	0.5	0.8	0.8
393	Gainesville	2 - 5 years	Fraternity/Sorority house or Student Dorm	Built before 2000	Minor repair	6+	10+	Non	No	No	No	3	2	No	No	No	Concrete/Steel	Casement/Egress	Double glazed	Sliding	Double glazed	0.25	0.5	0.5	0.5	0.25	0.25	0.25	0.25	0.25	0.3234	0.5	0.25	0.25	0.25	0.7	0.7	0.7
394	Tallahassee	More than 10 years	Apartment/Condo	Built before 2000	Minor repair	4	4	Non	No	No	No	4	3	Yes	No	No	Mixed Materials	Mixed Types	N/A	No doors	N/A	0.5	0.75	0.75	0	0.25	0.5	0.75	0.5	0.5	0.5	1	0.5	0.5	1	0.3	0.1	0.1
395	Tallahassee	More than 10 years	Townhouse or Duplex	Built before 2000	No repairs	3	2	Non	No	No	No	2		Yes	Yes	Yes	Concrete/Steel	Hung	Single glazed	Traditional	Single glazed	1	1	1	1	1	0.25	0.75	1	0.25	0.5	0.25	0.3857	0.5	0.75	0.5	0.5	0.5
396	Tallahassee	2 - 5 years	Apartment/Condo	Built after 2000	Minor repair	2	2	Non	No	No	No	2	1	Yes	Yes	No	Concrete/Steel	Sliding	Single glazed	Traditional	Single glazed	0.75	0.75	0.75	0.25	0.5	0.25	0.5	0.5	0	0.5	1	0.5	0.5	0.75	0.6	0.6	0.6
397	Tallahassee	More than 10 years	Apartment/Condo			4	4	Non	No	No	No	3	1	Yes	Yes	No		Hung	N/A	Traditional	N/A	0.5	0.75	0.75	0	0.75	0.5	1	1	1	0.25	0.75	0.5	0.5	0.5	0	0.5	0.6
398	Miami	More than 10 years	Single-family home	Built before 2000	No repairs	4	4	(65+)	No	No	Yes	1	1	Yes	No	No	Concrete/Steel	Mixed Types	Double glazed	Sliding	Single glazed	1	1	1	1	1	1	1	1	1	0.25	1	0.5	0.5	0.5	1	1	0.5
399	Gainesville								N/A	N/A	N/A			N/A	N/A	N/A			N/A		N/A	1	0.75	1	0.75	1	0.75	1	0.5	0.5	0.75	1	0.75	0.75	1	0.7	0.7	0.7
400	Gainesville	Less than 2 years	Apartment/Condo		Minor repair	2	2	Non	No	No	No	2	2	Yes	No	Yes	Concrete/Steel	Hung	N/A	Traditional	N/A	0.75	0.75	0.75	1	0.75	0.5	0.25	0.5	0.5	0.25	0.5	0.25	0	0.5	0.7	0.4	0.9
401	Gainesville								N/A	N/A	N/A			N/A	N/A	N/A			N/A		N/A	0.75	0.5	0.25	0.25	0.25	0.25	0.25	0.25	0.25	0.25	0.75	0.25	0	0.5	0.4	0.5	0.4
402	Gainesville	More than 10 years	Apartment/Condo		Significant repair	4	5	Non	No	No	No	2	1	Yes	No	No		Hung	N/A	No doors	N/A	0.75	0.75	0.75	1	0.5	0.75	0.75	1	0.25	0	1	0.25	0.25	1	0.9	0.1	0.5
403	Gainesville	2 - 5 years	Apartment/Condo		No repairs	2	2	Non	No	No	No	2	2	Yes	N/A	No		Mixed Types	N/A	Traditional	N/A	0.75	0.25	0.5	0.25	0.75	0.5	0.75	0.5	0.25	0.25	1	0.75	0.25	0.5	1	0.1	0.5
404	Gainesville								N/A	N/A	N/A			N/A	N/A	N/A			N/A		N/A	0.5	0.25	0.25	0	0.25	0.25	0.25	0.25	0.25	0.25	0.25	0.25	0.25	0.25	0.5	0.6	0.6
405	Tallahassee	Less than 2 years	Apartment/Condo	Built before 2000	Minor repair	0 or 1	2	Non	No	No	No	2	1	Yes	No	Yes	Wood	Sliding	Double glazed	No doors	N/A	0.5	0.75	0.75	0.75	0.25	0.5	1	0.75	0.75	0.5	0.75	0.5	0.5	0.5	0.4	0.5	0.5
406	Gainesville	More than 10 years	Single-family home			3			N/A	N/A	N/A	1	1	N/A	N/A	N/A			N/A		N/A	0.5	0.5	0.5	0.25	0.75	0.25	0.5	0.5	0.25	0.25	0.25	0.5	0.5	0.25	0.1	0	0
407	Gainesville	More than 10 years	Single-family home	Significant renovation	Minor repair	3	3	(0-6)	Yes	No	No	1	1	Yes	Yes	No	Concrete/Steel	Hung	Double glazed	Traditional	Double glazed	1	0.5	0.25	0.25	1	1	1	0.25	0	0	1	0.75	0	0.25	0.1	0	0
408	Gainesville	Less than 2 years	Apartment/Condo	Built after 2000	No repairs	2	4	(0-6)	Yes	No	No	3	3	Yes	Yes	No	Wood	Hung	Double glazed	No doors	N/A	0.75	0.5	0.75	0.5	0.5	0.5	0.75	0.75	0.75	0.5	0.75	0.5	0.75	0.75	0.8	0.5	0.5
409	Gainesville	Less than 2 years	Apartment/Condo	Built before 2000	Minor repair	4			N/A	N/A	N/A	3	2	Yes	No	No	Wood		N/A		N/A	0.75	0.5	0.5	0.25	0.75	0.5	0.5	0.75	0.5	0.75	0.25	0.75	0.5	0.25	0.3	0.3	0.5
410	Gainesville								N/A	N/A	N/A			N/A	N/A	N/A			N/A		N/A	0.5	0.75	0.5	0.5	0.75	0.75	0.75	0.75	0.75	0.25	0.75	0	0	0.5	0.2	0	0
411	Gainesville	More than 10 years	Fraternity/Sorority house or Student Dorm	Built before 2000	Minor repair	6+	10+	Non	No	No	No	4	2	Yes	No	No	Concrete/Steel	Casement/Egress	Double glazed	Traditional	Single glazed	1	0.5	0.5	0.25	0.5	0.5	0.75	0.75	0.25	0.25	1	0.25	0.5	0.5	0.1	0.4	0.8
412	Gainesville								N/A	N/A	N/A			N/A	N/A	N/A			N/A		N/A	0.75	0.75	0.75	0.75	1	0.75	1	0.75	0.5	0.75	1	1	1	0.75	0.9	0.8	0.9
413	Gainesville								N/A	N/A	N/A			N/A	N/A	N/A			N/A		N/A	0.75	0.5	0.25	0.25	0.5	0	0.25	0.5	0.25	0	1	0.5	0.25	0.5	0.5	0.6	0.8
414	Gainesville	Less than 2 years	Apartment/Condo	Built before 2000	Minor repair	2	2	Non	No	No	No	3	3	Yes	N/A	No	Concrete/Steel	Sliding	N/A	Mixed Types	N/A	0.75	0.25	0.75	0	0.75	0.25	0.5	0.25	0.25	0.5	0.75	0.25	0.25	0.25	0.7	0.5	0.5
415	Gainesville	2 - 5 years	Apartment/Condo	Significant renovation	Minor repair	2	1	Non	No	No	No	2	2	Yes	N/A	No	Wood	Sliding	Double glazed	Traditional	Double glazed	0.5	0.25	0	0	0.5	0	0.25	0.25	0.25	0	0.5	0.25	0	0.5	0.1	0	0.1
416	Gainesville	More than 10 years	Apartment/Condo		Minor repair	0 or 1	2	Non	No	No	No	4	2	Yes	Yes	No	Concrete/Steel	Sliding	N/A	Mixed Types	N/A	0.75	0.75	0.75	0.25	0.75	0	0.75	0	0.25	0	0.75	0.5	0.25	0.5	0.9	0.4	0.7
417	Gainesville	6 - 10 years	Apartment/Condo	Built after 2000	No repairs	2	2	Non	No	No	No	2	1	Yes	No	No		Picture	Double glazed	No doors	N/A	0.5	0.25	0.25	0.25	0.25	0.25	0.25	0.25	0.25	0.25	0.5	0.25	0.25	0.25	0.5	0.5	0.5
418	Gainesville	More than 10 years	Apartment/Condo	Built after 2000	Minor repair	4	4	Non	No	No	No	4	4	Yes	N/A	No		Hung	N/A	No doors	N/A	0.75	0.5	0.25	0.25	0.5	0.25	0.5	0.5	0.25	0.25	0.75	0.25	0	0.5	0.7	0.4	0.5
419	Gainesville	More than 10 years	Apartment/Condo		No repairs	2	2	Non	No	No	No	2	1	Yes	N/A	No	Concrete/Steel	Hung	Single glazed	Traditional	Single glazed	0.5	0.25	0.5	1	0.25	0	0.5	0	0	0	1	0	0	1	0	0.1	0.2
420	Gainesville	2 - 5 years	Apartment/Condo		Minor repair	0 or 1	1	Non	No	No	No	1	1	Yes	No	No		Mixed Types	N/A	Sliding	N/A	0.5	0.5	0.25	0.25	0.25	0	0.25	0.25	0.25	0	0.75	0.25	0.25	0.5	0.9	0.8	0.8
421	Gainesville	2 - 5 years	Apartment/Condo	Built after 2000	Minor repair	4	4	Non	No	No	No	6.0+	2	Yes	N/A	No	Concrete/Steel	Awning	N/A	No doors	N/A	0.5	0.5	0.25	0.5	0.25	0	0.25	0.25	0	0.25	0.75	0	0	0.5	0.8	0.5	0.5
422	Gainesville	6 - 10 years	Single-family home	Built before 2000	Significant repair	2	2	Non	No	No	No	1	1	Yes	Yes	No	Mixed Materials	Hung	Single glazed	No doors	N/A	0.75	0.5	0.5	0.5	0.5	0.25	0.5	0	0.25	0.25	0.75	0.25	0.25	0.5	0.6	0.2	0.2
423	Gainesville	2 - 5 years	Apartment/Condo	Built after 2000	No repairs	2	2	Non	No	No	No	3	3	Yes	N/A	No		Hung	N/A	Mixed Types	N/A	0.75	1	0.5	0.25	0.75	0.75	0.75	0.75	0.75	0.25	0.75	0.25	0.5	0.5	0.8	0.2	0.5
424	Gainesville	2 - 5 years	Apartment/Condo	Significant renovation	Significant repair	0 or 1	1	Non	No	No	No	3	3	Yes	Yes	Yes	Concrete/Steel	Sliding	N/A	Sliding	N/A	1	0.5	0.25	0	1	0.25	0.5	0.5	0.5	0.5	1	0.25	0.25	0.5	0.8	0.1	0.1
425	Gainesville	Less than 2 years	Apartment/Condo	Built before 2000	No repairs	0 or 1	1	Non	No	No	No	3	2	No	No	No	Concrete/Steel	Sliding	N/A	Sliding	N/A	0.75	0.5	0.25	0.25	0.75	0	0	0	0	0	1	0.5	0	0.5	0.1	0.7	1
426	Miami	More than 10 years	Townhouse or Duplex	Built after 2000	Minor repair	4	2	(65+)	No	No	Yes	2		Yes	No	No	Concrete/Steel	Sliding	Single glazed	No doors	N/A	1	1	1	0.5	1	1	0.75	0.75	0.75	0.5	1	1	1	0.75	0.8	0.7	0.7
427	Gainesville	More than 10 years	Single-family home	Significant renovation	No repairs	3	2	Non	No	No	No	1	1	Yes	N/A	No	Concrete/Steel	Mixed Types	Single glazed	French	Double glazed	0.75	0.5	0.5	0.5	0.75	0.25	0.5	0.25	0.25	0.5	0.75	0.25	0.25	0.5	0.5	0.2	0.2
428	Gainesville	Less than 2 years	Townhouse or Duplex	Built before 2000	No repairs	2	2	Non	No	No	No	2		Yes	No	No		Hung	N/A	Traditional	N/A	0.75	0.5	0.25	0.25	0.5	0.25	0.25	0.25	0.25	0.5	0.75	0.25	0.25	0.75	1	0.8	0.8
429	Gainesville	Less than 2 years	Apartment/Condo	Built before 2000	Minor repair	0 or 1	1	Non	No	No	No	2	2	Yes	No	No	Wood	Sliding	Single glazed	No doors	N/A	0.5	0.5	0.5708	0.25	0.75	0.25	0.75	0.75	0.5	0.25	1	0.25	0.25	0.75	0.6	0.1	0.1
430	Gainesville	Less than 2 years	Apartment/Condo	Built before 2000	Minor repair	2	2	Non	No	No	No	3	2	Yes	Yes	No	Concrete/Steel	Sliding	Single glazed	Sliding	Single glazed	0.75	0.5	0.75	0.75	0.5	0.75	0.75	0.5	0.25	0.25	1	0.25	0.25	0.75	0.8	0	0.3
431	Gainesville	Less than 2 years	Apartment/Condo		Minor repair	0 or 1	1	Non	No	No	No	2	1	N/A	N/A	No		Sliding	N/A	Sliding	N/A	0.5	0.25	0.25	0.5	0.25	0.25	0.5	0.25	0.25	0.25	0.25	0.25	0.25	0.25	1	0.9	0.7
432	Gainesville	2 - 5 years	Apartment/Condo	Built after 2000	Minor repair	2	2	(7-18)	No	Yes	No	3	3	Yes	No	No	Mixed Materials	Hung	Double glazed	Mixed Types	Double glazed	0.75	0.5	0.5	0.25	0.75	0.5	0.5	0.5	0.25	0.5	0.75	0.25	0.5	0.75	1	1	1
433	Tallahassee	More than 10 years	Single-family home	Built after 2000	No repairs	3	2	Non	No	No	No	2		No	Yes	No	Wood	Hung	Double glazed	Traditional	Double glazed	0.25	0.5	0.25	0.25	0.25	0.25	0.5	0.25	0.25	0.25	0.25	0.25	0.25	0.25	0.5	0.5	0.5
434	Gainesville	Less than 2 years	Apartment/Condo		Minor repair	4	4	Non	No	No	No	3	2	Yes	N/A	No		Hung	Double glazed	Traditional	Double glazed	0.5	0.25	0	0	0	0	0.25	0.25	0	0.25	0.5	0	0	0.5	0.7	0.5	0.6
435	Tallahassee	More than 10 years	Single-family home	Built before 2000	No repairs	3	2	Non	No	No	No	1	1	Yes	N/A	No	Mixed Materials	Hung	N/A	Mixed Types	N/A	1	1	1	0.25	1	0.25	0.75	0.25	0.25	0.25	1	0.5	0.25	0.5	0.3	0.6	0.6
436	Gainesville	More than 10 years	Apartment/Condo	Significant renovation	Significant repair	3	3	(7-18)	No	Yes	No	3	2	No	No	No	Concrete/Steel	Hung	Single glazed	Traditional	Single glazed	0.75	0.75	0.75	0.5	0.5	0.5	0.5	0.5	0.5	0.25	1	0.5	0.5	1	1	1	1
437	Gainesville	2 - 5 years	Apartment/Condo	Built before 2000	No repairs	2	6.0 - 9.0	(0-6, 7-18)	Yes	Yes	No	3	3	N/A	N/A	N/A		Sliding	N/A	Sliding	N/A	0.25	0.25	0.5	0.25	0	0	0.25	0	0.25	0.25	0.25	0.5	0.25	0.5	0.8	0.9	0.7
438	Gainesville								N/A	N/A	N/A			N/A	N/A	N/A			N/A		N/A	0.5	0.5	0.75	0.5	0.75	0.75	0.75	0.25	0.25	0.5	0.5	0.5	0.5	0.5	0.5	0.1	0.5
439	Gainesville	Less than 2 years	Townhouse or Duplex	Built after 2000	Minor repair	2	2	Non	No	No	No	2		Yes	N/A	N/A	Wood	Mixed Types	Single glazed	Mixed Types	N/A	0.5	0.25	0.5	0.5	0.5	0.5	0.5	0.5	0.25	0	0.75	0.25	0.25	0.5	1	0.5	0
440	Gainesville	More than 10 years	Apartment/Condo	Built before 2000	Significant repair	2	2	Non	No	No	No	3	1	Yes	No	Yes	Concrete/Steel	Sliding	Double glazed	Mixed Types	Double glazed	1	1	1	1	0.75	0.75	0.75	0.75	0.75	0.75	0.75	0.75	0.75	0.75	1	1	1
441	Gainesville	More than 10 years	Fraternity/Sorority house or Student Dorm		No repairs	6+	10+	Non	No	No	No	5	2	Yes	Yes	No	Concrete/Steel	Sliding	N/A	Traditional	N/A	1	0.75	0.75	0.75	0.75	0.5	0.5	0.75	0.5	0.5	0.5	0.25	0.25	0.25	0.2	0.7	0.8
442	Gainesville	More than 10 years	Apartment/Condo	Built after 2000	Minor repair	5	5	Non	No	No	No	4	4	Yes	No	Yes		Hung	Single glazed	No doors	N/A	0.5	0.75	0.5	0.5	0.75	0.75	0.75	0.5	0.25	0.75	1	0.5	0.5	0.5	0.7	0.6	0.7
443	Gainesville	More than 10 years	Apartment/Condo	Built before 2000	No repairs	0 or 1	1	Non	No	No	No	2	2	No	Yes	No	Wood	Sliding	Single glazed	No doors	N/A	0.75	0.75	0.25	0	0.25	0	0.25	0.5	0.5	0	1	0	0	0.5	1	0.5	0.9
444	Gainesville	Less than 2 years	Fraternity/Sorority house or Student Dorm	Built before 2000		6+	10+	Non	No	No	No	6.0+	5.0 - 12.0	No	N/A	No	Concrete/Steel	Picture	Single glazed	No doors	N/A	0.5	0.25	0	0	0.25	0	0.25	0.25	0.25	0.25	0.75	0	0	0.5	0.2	0.2	0.2
445	Gainesville	More than 10 years	Single-family home	Built before 2000	Minor repair	3	4	(7-18)	No	Yes	No	1	1	Yes	No	No	Concrete/Steel	Hung	Double glazed	Mixed Types	Single glazed	1	1	1	0.75	1	1	0.75	1	0.25	0.5	1	0.5	0.5	0.75	1	1	1
446	Gainesville	More than 10 years	Fraternity/Sorority house or Student Dorm	Significant renovation	No repairs	6+	10+	Non	No	No	No	2		Yes	N/A	Yes	Concrete/Steel	Hung	N/A	French	N/A	1	1	1	0.5	0.75	0.5	0.75	0.75	0.25	0.75	1	0.25	0.25	1	0.6	0.5	0.8
447	Gainesville	2 - 5 years	Fraternity/Sorority house or Student Dorm	Built after 2000	Minor repair	6+	10+	Non	No	No	No	1	1	Yes	No	No	Concrete/Steel	Sliding	Single glazed	Mixed Types	Single glazed	0.75	0.75	0.75	0.75	1	0.75	1	1	0.5	0.25	1	1	0.5	1	0.8	0.8	0.9
448	Gainesville	6 - 10 years	Single-family home	Built before 2000	Minor repair	4	2	Non	No	No	No	1	1	Yes	N/A	No	Concrete/Steel	Hung	Double glazed	Mixed Types	Double glazed	0.75	0.5	0.5	0.25	0.5	0.5	0.5	0.5	0.5	0.25	0.75	0.25	0.25	0.25	1	0.2	0.2
449	Tallahassee	2 - 5 years	Apartment/Condo	Built before 2000	Significant repair	3	2	Non	No	No	No	2	2	Yes	No	No	Wood	Sliding	Double glazed	Mixed Types	Double glazed	0.5	0.5	0.75	0.25	0.75	0.5	0.5	0.75	0.75	0.25	0.75	0.5	0.25	0.5	0.6	0.6	0.4
450	Gainesville	More than 10 years	Single-family home	Built after 2000	No repairs	4	4	(0-6)	Yes	No	No	1	1	Yes	No	No	Concrete/Steel	Mixed Types	Double glazed	Mixed Types	Double glazed	1	1	1	0.5	1	1	1	1	1	0.75	1	1	1	0.5	1	1	1
451	Gainesville	More than 10 years	Single-family home	Significant renovation	No repairs	2	1	Non	No	No	No	1	1	Yes	N/A	No	Concrete/Steel	Hung	Single glazed	Mixed Types	N/A	0.5	0.25	0.25	0.25	0.5	0.25	0.25	0.25	0.25	0.25	1	0	0	0.75	1	0	0
452	Gainesville	More than 10 years	Single-family home	Built after 2000	No repairs	3	3	(7-18)	No	Yes	No	1	1	No	Yes	No	Concrete/Steel	Mixed Types	Single glazed	Sliding	N/A	0.75	0.5	0.5	0.5	0.5	0.25	0.5	0.25	0.25	0.25	1	0.5	0.5	1	1	1	1
453	Gainesville	6 - 10 years	Apartment/Condo	Built after 2000	Minor repair	2	2	Non	No	No	No	3	2	Yes	No	No		Hung	N/A	Traditional	N/A	0.75	0.5	0.5	0.5	0.5	0.5	0.5	0.5	0	0.25	0.75	0.25	0.25	0.5	1	0	0
454	Gainesville	6 - 10 years	Single-family home	Built after 2000	No repairs	3	1	Non	No	No	No	1	1	No	No	No	Wood	Hung	Double glazed	Traditional	Double glazed	0.5	0.5	0.5	0.25	0.5	0.25	0.5	0.5	0	0	0.5	0	0	0.25	0.2	0	0.3
455	Gainesville	6 - 10 years	Single-family home		No repairs		2	Non	No	No	No	2		No	No	No	Concrete/Steel	Picture	N/A	No doors	N/A	0.75	0.75	0.75	0.75	0.75	0.5	0.75	0.75	0.5	0.5	0.5	0.5	0.5	0	0.4	0.5	0.5
456	Gainesville	More than 10 years	Townhouse or Duplex	Significant renovation	Significant repair	2	1	Non	No	No	No	2		Yes	N/A	No	Wood	Sliding	Single glazed	French	N/A	0.5	0.5	0.5	0.5	0.5	0.25	0.5	0.5	0.5	0.25	0.75	0.5	0.5	0.5	0.5	0.5	0.5
457	Gainesville	More than 10 years	Single-family home	Significant renovation	No repairs	3	2	Non	No	No	No	1	1	Yes	N/A	No	Concrete/Steel	Mixed Types	Double glazed	Mixed Types	Double glazed	0.5	0.5	0.5	0	0.25	0.25	0	0.25	0.25	0	0.5	0.25	0	1	0.4	0.5	0.6
458	Gainesville	More than 10 years	Single-family home	Built before 2000	Minor repair	3	3	(65+)	No	No	Yes			Yes	Yes	No	Wood	Hung	Double glazed	Mixed Types	Double glazed	0.75	0.75	0.75	0.5	0.75	0.5	0.75	0.75	0.25	0.25	1	0.5	0.5	1	0.7	0.7	0.7
459	Gainesville	2 - 5 years	Townhouse or Duplex	Built before 2000	Minor repair	3	2	Non	No	No	No	2		Yes	No	No		Hung	Single glazed	Mixed Types	Double glazed	0.5	0.5	0.5	0.5	0.25	0	0.25	0.5	0	0.25	0.5	0	0	0.25	0.7	0.7	0.7
460	Gainesville	More than 10 years	Single-family home	Built after 2000	No repairs	4	5	(7-18)	No	Yes	No	1	1	Yes	Yes	No	Concrete/Steel	Mixed Types	Double glazed	Sliding	Single glazed	0.5	0.5	0.5	0.25	0.75	0.5	0.75	0.5	0.25	0.25	1	0.25	0.25	1	1	0.1	0.5
461	Gainesville	More than 10 years	Apartment/Condo	Significant renovation	Minor repair	2	2	Non	No	No	No	3	3	Yes	N/A	Yes	Concrete/Steel	Hung	Single glazed	Sliding	N/A	0.75	0.5	0.25	0.5	0.75	0.75	0.75	0.75	0.75	0.25	0.75	0.5	0.25	0.25	1	0.6	0.6
462	Gainesville	More than 10 years	Apartment/Condo	Built after 2000	Minor repair	4	4	Non	No	No	No	2	1	Yes	No	No	Wood	Hung	N/A	Traditional	Double glazed	0.5	0.25	0.5	0.25	0.25	0	0.25	0.25	0.25	0.25	0.5	0.25	0	0.25	1	0.5	0.5
463	Gainesville	More than 10 years	Apartment/Condo	Significant renovation	Minor repair	2	1	Non	No	No	No	1	1	Yes	Yes	No	Concrete/Steel	Hung	Single glazed	Sliding	Single glazed	0.25	0.5	0.25	0.25	0.25	0.25	0.25	0.25	0.25	0.25	0.5	0.25	0	0.25	1	0.1	0.2
464	Gainesville	More than 10 years	Single-family home	Built after 2000	No repairs	5	3	(7-18)	No	Yes	No	2		Yes	Yes	No	Mixed Materials	Mixed Types	N/A	Mixed Types	N/A	0.25	0.75	0.75	0.25	0.75	0.5	0.75	0.75	0.25	0.25	1	0.5	0.5	0.75	1	0.8	0.8
465	Gainesville	Less than 2 years	Apartment/Condo	Built before 2000	Minor repair	2	2	Non	No	No	No	3	2	Yes	N/A	No	Mixed Materials	Mixed Types	Single glazed	Traditional	Single glazed	1	0.5	0.75	0.25	0.75	0.5	0.75	0.5	0.5	0.25	0.5	0.5	0.25	0.5	0.5	0.5	0.5
466	Gainesville	More than 10 years	Single-family home	Built before 2000	Minor repair	4	2	Non	No	No	No	1	1	Yes	Yes	No	Wood	Mixed Types	Double glazed	Sliding	Double glazed	0.5	0.75	0.75	0.25	0.75	0.5	0.75	0.5	0.25	0.25	1	0.5	0.5	0.5	1	1	1
467	Gainesville	More than 10 years	Single-family home	Significant renovation	No repairs	3	2	Non	No	No	No	1	1	Yes	Yes	No	Mixed Materials	Mixed Types	Double glazed	Traditional	N/A	0.5	0.5	0.5	0	0.25	0.25	0.5	0.25	0.25	0.25	0.75	0.25	0.25	0.5	0.5	0	0
468	Gainesville	More than 10 years	Single-family home	Built before 2000	Minor repair	5	3	(65+)	No	No	Yes	1	1	Yes	No	No	Wood	Hung	Single glazed	Mixed Types	Single glazed	0.25	0.5	0.5	0.75	0.5	0.25	0.75	0.25	0.25	0.25	1	0.5	0.5	1	0.8	0.1	0.3
469	Gainesville	More than 10 years	Single-family home	Significant renovation	Minor repair	3	2	Non	No	No	No	1	1	Yes	Yes	No	Wood	Hung	Single glazed	French	Single glazed	0.25	0.5	0.75	0.25	0.5	0.25	0.5	0.25	0.25	0.25	0.75	0.5	0	0.5	1	0.9	0.8
470	Gainesville	More than 10 years	Single-family home	Significant renovation	No repairs	4	2	Non	No	No	No	1	1	Yes	Yes	No	Concrete/Steel	Mixed Types	Double glazed	Mixed Types	Double glazed	0.75	0.75	0.75	0.25	1	0.5	0.75	0.75	0.25	0.5	1	0.75	0.5	1	1	0.8	0.8
471	Gainesville		Single-family home	Built before 2000	Minor repair	4	5	(0-6, 7-18)	Yes	Yes	No	2		Yes	N/A	No	Concrete/Steel	Mixed Types	N/A	Mixed Types	N/A	1	0.75	0.75	0.5	1	0.5	0.75	0.75	0.25	0.25	1	0.5	0.25	0.75	0.6	0.6	0.6
472	Gainesville	Less than 2 years	Apartment/Condo		Minor repair	0 or 1	1	Non	No	No	No	3	1	Yes	N/A	No		Hung	N/A	Sliding	N/A	0.75	0.5	0.5	0.25	0.5	0.25	0.5	0.5	0.25	0.25	0.75	0.25	0.5	0.25	0.8	0.5	0
473	Gainesville	More than 10 years	Mobile or Manufactured home	Built before 2000	Significant repair	3	3	(7-18)	No	Yes	No	1	1	Yes	No	No	Wood	Mixed Types	Single glazed	Traditional	Single glazed	0.75	0.5	0.5	0.25	0.5	0.5	0.75	0.75	0.75	0.5	1	0.75	0.5	0.5	0.4	0.2	0
474	Gainesville	More than 10 years	Apartment/Condo	Built before 2000	No repairs	0 or 1	2	Non	No	No	No	2	1	Yes	No	No	Mixed Materials	Hung	N/A	No doors	N/A	0.25	0.5	0.25	0.75	0.5	0.5	0.25	0.25	0	0.25	0.75	0.25	0.25	0.75	0.7	0.8	1
475	Gainesville	More than 10 years	Single-family home	Built after 2000	No repairs	4	4	(7-18)	No	Yes	No	2		No	Yes	No	Mixed Materials	Hung	Double glazed	Mixed Types	Double glazed	1	1	1	0.5	1	0.5	1	1	0.5	0.25	1	0.25	0.25	1	1	1	1
476	Gainesville	Less than 2 years	Apartment/Condo		No repairs	3	2	Non	No	No	No	3	3	Yes	No	No	Mixed Materials	Mixed Types	Single glazed	Sliding	N/A	0.25	0.25	0.5	0.5	0.75	0.25	0.5	0.5	0	0	1	0.25	0.25	0.25	1	0.4	0.1
477	Gainesville	More than 10 years	Apartment/Condo	Significant renovation	Minor repair	2	2	Non	No	No	No	3	3	Yes	Yes	No	Wood	Hung	N/A	No doors	N/A	0.5	0.25	0.5	0	0.5	0	0.25	0.5	0	0.25	0.75	0.5	0.25	0.5	0.6	0.2	0.7
478	Gainesville	More than 10 years	Apartment/Condo	Built after 2000	Minor repair	3	1	Non	No	No	No	1	1	Yes	No	No	Mixed Materials	Mixed Types	Double glazed	Mixed Types	Double glazed	0.75	0.75	1	0.25	1	0.5	0.5	0	0	0	1	0.25	0.25	0.75	1	1	0.6
479	Gainesville	More than 10 years	Single-family home	Significant renovation	No repairs	4	2	Non	No	No	No	1	1	Yes	No	No	Concrete/Steel	Hung	Double glazed	French	N/A	0.25	0.5	0.5	0.25	0.75	0.25	0.5	0.25	0	0	0.75	0.25	0.25	0.5	0.8	0.1	0.1
480	Gainesville	More than 10 years	Single-family home	Built before 2000	No repairs	3	3	(7-18)	No	Yes	No	1	1	Yes	N/A	No	Concrete/Steel	Hung	Double glazed	French	Single glazed	1	0.5	0.5	0.25	0.5	0.25	0.5	0.5	0.25	0.25	0.75	0.25	0.5	0.5	0.9	0.5	0.9
481	Gainesville	2 - 5 years	Single-family home	Built after 2000	No repairs	5	4	(7-18)	No	Yes	No	2		Yes	Yes	No	Mixed Materials	Mixed Types	Single glazed	Mixed Types	Single glazed	0.5	0.75	1	0.75	1	0.5	0.75	0.75	0.5	0.5	1	0.5	0.5	0.5	1	0	0
482	Gainesville	More than 10 years	Mobile or Manufactured home	Built after 2000	No repairs	4	4	(7-18, 65+)	No	Yes	Yes	1	1	Yes	Yes	No	Wood	Mixed Types	Double glazed	Mixed Types	Double glazed	0.5	0.5	0.5	0	0.5	0.25	0.5	0.5	0.5	0	0.5	0	0	0.5	1	1	1
483	Gainesville	More than 10 years	Apartment/Condo	Built before 2000	No repairs	0 or 1	1	Non	No	No	No	2	2	Yes	N/A	No			N/A	Sliding	N/A	0.75	0.5	0.5	0.25	0.5	0.5	0.5	0.5	0.5	0.25	0.75	0	0	0.5	0.1	0.1	0.1
484	Gainesville	More than 10 years	Single-family home	Built after 2000	Minor repair	4	4	(0-6)	Yes	No	No	1	1	Yes	Yes	No	Concrete/Steel	Hung	Double glazed	Mixed Types	Double glazed	0.5	0.5	0.5	0.5	0.75	0.25	0.5	0.25	0.25	0.25	0.75	0.25	0.25	0.25	0.6	0.5	0.5
485	Gainesville	More than 10 years	Single-family home	Significant renovation	No repairs	4	4	(0-6, 7-18)	Yes	Yes	No	1	1	Yes	N/A	No	Concrete/Steel	Mixed Types	Double glazed		Double glazed	1	0.75	0.75	0.5	0.75	0.75	0.75	0.5	0.5	0.5	0.75	0.5	0.5	0.5	0.5	0.5	0.5
486	Gainesville	2 - 5 years	Apartment/Condo	Built after 2000	Minor repair	2	1	Non	No	No	No	2	1	Yes	Yes	No	Wood	Hung	Single glazed	Traditional	Single glazed	0.5	0.25	0.25	0	0.5	0	0.25	0	0	0.25	0.75	0	0	0.25	1	0	0.3
487	Gainesville	More than 10 years	Single-family home	Built before 2000	No repairs	3	2	Non	No	No	No	1	1	Yes	Yes	No	Mixed Materials	Hung	Single glazed	Traditional	Single glazed	0.75	0.25	0.25	0	0.25	0.25	0.5	0.25	0	0	0.5	0	0	0.25	0.5	0.1	0.1
488	Gainesville	More than 10 years	Single-family home	Built before 2000	Minor repair	3	3	(65+)	No	No	Yes	1	1	Yes	N/A	No		Mixed Types	Single glazed	Mixed Types	N/A	0.75	0.5	0.75	0.25	0.75	0.75	0.75	0.75	0.75	0	1	0.5	0.5	0.25	0.6	0.5	0.5
489	Gainesville	More than 10 years	Single-family home	Built after 2000	No repairs	5	2	Non	No	No	No	2		No	No	No		Mixed Types	Double glazed	Mixed Types	Double glazed	0.5	0.5	0.75	0.25	0.25	0.25	0.5	0.25	0.25	0.25	1	0.25	0.25	1	1	1	1
490	Gainesville	More than 10 years	Single-family home	Built after 2000	No repairs	3	2	Non	No	No	No	1	1	No	Yes	No	Concrete/Steel	Mixed Types	N/A	Mixed Types	N/A	0.5	0.5	0.25	0.25	0.5	0.25	0.25	0.25	0.25	0.25	0.75	0.5	0	0.5	0.6	0.3	0.3
491	Gainesville	More than 10 years	Mobile or Manufactured home	Built after 2000	No repairs	4	4	(7-18)	No	Yes	No	1	1	No	Yes	No		Hung	Double glazed	Traditional	Double glazed	0.5	0.75	0.75	0.25	0.5	0.5	0.75	0.75	0.5	0.5	1	0.75	0.75	1	0.7	0.9	0.6
492	Gainesville	More than 10 years	Apartment/Condo	Built before 2000	No repairs	2	1	Non	No	No	No	3	3	Yes	No	No	Concrete/Steel	Sliding	N/A	Sliding	N/A	0.75	0.75	0.75	0.5	1	0.75	1	0.75	0.5	0.25	0.75	1	0.75	0.5	0.3	0.5	0.5
493	Gainesville	More than 10 years	Fraternity/Sorority house or Student Dorm	Built after 2000	No repairs	6+	10+	Non	No	No	No	5	3	Yes	Yes	No	Concrete/Steel	Picture	N/A	Traditional	N/A	0.5	0.5	0.75	0.25	0.5	0.25	0.5	0.5	0.5	0.25	0.25	0.25	0.25	0.25	0.6	0.4	0.4
494	Gainesville	More than 10 years	Single-family home	Significant renovation	No repairs	4	2	Non	No	No	No	1	1	Yes	Yes	No	Concrete/Steel	Hung	Double glazed	Mixed Types	Double glazed	0.5	0.75	0.75	0.5	0.25	0.25	0.5	0.5	0.5	0.5	1	0.5	0.5	0.75	1	0.3	0.3
495	Gainesville	More than 10 years	Single-family home	Built after 2000	Minor repair	4	3	(7-18)	No	Yes	No	1	1	Yes	No	No	Concrete/Steel	Mixed Types	Double glazed	Mixed Types	Double glazed	0.5	0.5	0.75	0.25	0.25	0	0.5	0.25	0.25	0	0.25	0	0	0	1	1	1
496	Gainesville	More than 10 years	Mobile or Manufactured home	Built after 2000	Minor repair	4	2	(65+)	No	No	Yes	1	1	Yes	No	No		Hung	Double glazed	No doors	N/A	0.5	0.75	0.75	0.25	0.25	0.25	0.5	0.5	0.5	0	1	0	0	1	1	1	1
497	Gainesville	More than 10 years	Mobile or Manufactured home	Significant renovation	No repairs	4	3	(0-6)	Yes	No	No	1	1	No	Yes	No		Hung	Single glazed	Mixed Types	Single glazed	0.5	0.5	0.25	0	1	0	0.75	0.75	0.25	0	1	0	0	0.5	0.5	0.5	0.5
498	Gainesville	More than 10 years	Single-family home	Significant renovation	Significant repair	2	1	Non	No	No	No	1	1	Yes	Yes	No	Mixed Materials	Sliding	Double glazed	Mixed Types	Double glazed	1	0.5	0.75	0.5	0.75	0.5	0.75	0.75	0.5	0.5	1	0.5	0.5	0.5	1	0.2	0.2
499	Gainesville	More than 10 years	Apartment/Condo		Minor repair	4	4	Non	No	No	No	3	3	Yes	N/A	No	Wood	Hung	N/A	Mixed Types	N/A	0.5	0.75	0.5	0.75	0.75	0.75	0.75	0.75	0.75	0.5	1	0.75	0.75	0.5	0.7	0.3	0.9
500	Gainesville	More than 10 years	Townhouse or Duplex	Significant renovation	Minor repair	2	2	(7-18)	No	Yes	No	2		Yes	Yes	No	Mixed Materials	Hung	Single glazed	Traditional	Single glazed	1	0.75	0.5708	0	0.5	0.5	0.75	0.75	0.25	0.25	0.5	0.25	0.25	0.25	1	1	0.5
501	Gainesville	More than 10 years	Single-family home	Significant renovation	No repairs	3	5	(0-6)	Yes	No	No	1	1	Yes	N/A	No	Concrete/Steel	Hung	N/A	Traditional	N/A	0.5	0.5	0.75	0.25	0.75	0	0.25	0.25	0.25	0	0.25	0	0	0.25	0.8	1	1
502	Gainesville	More than 10 years	Single-family home	Built before 2000	Significant repair	3	2	Non	No	No	No	1	1	No	Yes	No	Concrete/Steel	Mixed Types	Single glazed	Mixed Types	Double glazed	1	0.75	0.75	0.25	0.75	0.5	0.5	0.5	0.5	0.5	1	0.75	0.5	0.75	1	1	1
503	Gainesville	More than 10 years	Single-family home	Significant renovation	Minor repair	4	1	Non	No	No	No	1	1	Yes	Yes	No	Wood	Mixed Types	Double glazed	Traditional	Double glazed	0.5	0.5	0.5	0.25	0.75	0.5	0.25	0.25	0.25	0.25	1	0.25	0.25	0.5	1	0.5	0.5
504	Gainesville	More than 10 years	Mobile or Manufactured home	Built before 2000	Minor repair	4	2	Non	No	No	No			Yes	Yes	No	Mixed Materials	Mixed Types	Single glazed	Traditional	Single glazed	0.25	0.75	0.75	0.25	1	1	1	0.5	0.5	0.5	1	0.75	0	1	1	1	1
505	Gainesville	More than 10 years	Single-family home	Built before 2000	Minor repair	3	2	(65+)	No	No	Yes	1	1	Yes	No	No	Mixed Materials	Hung	Single glazed	Mixed Types	N/A	0.5	0.5	0.5	0.75	0.75	0.5	0.5	0.5	0.5	0.25	0.5	0.5	0.25	0.5	0.7	0.5	0.5
506	Gainesville	More than 10 years	Single-family home	Built before 2000	No repairs	3	4	Non	No	No	No	1	1	No	Yes	No	Concrete/Steel	Mixed Types	Double glazed	Traditional	Double glazed	0.5	0.75	0.75	0.5	0.75	0.5	0.75	0.75	0.5	0.5	1	0.5	0.5	1	0.8	0.7	1
507	Gainesville	More than 10 years	Single-family home	Significant renovation	No repairs	3	3	(65+)	No	No	Yes	1	1	Yes	N/A	No		Mixed Types	Single glazed	Mixed Types	Single glazed	0.75	0.75	0.75	0	0.5	0.25	0.75	0.25	0.25	0.25	1	0.5	0.5	0.75	0.5	0.5	0
508	Gainesville	More than 10 years	Single-family home	Built before 2000	No repairs	4	3	Non	No	No	No	2		No	Yes	No	Concrete/Steel	Hung	Double glazed	Sliding	Double glazed	0.5	0.5	0.25	0	0.25	0	0.25	0	0	0	0.5	0	0	0.25	0	0	0
509	Gainesville	More than 10 years	Single-family home	Built before 2000		3	2	Non	No	No	No	1	1	Yes	Yes	No	Concrete/Steel	Hung	Single glazed	French	Single glazed	0.5	0.5	0.75	0.75	0.5	0.5	0.75	0.5	0.5	0.25	1	0.5	0.5	0.5	0.8	0.5	0.5
510	Gainesville	More than 10 years		Built after 2000	No repairs		2	Non	No	No	No	1	1	Yes	Yes	No		Picture	N/A	No doors	N/A	0.75	0.75	0.75	0	0.75	0.75	0.75	0.75	0.25	0.25	1	0.5	0.5	0.75	1	1	1
511	Gainesville	More than 10 years	Single-family home	Built before 2000	Minor repair	3	2	(65+)	No	No	Yes	1	1	Yes	Yes	No	Concrete/Steel	Mixed Types	Single glazed	Sliding	Single glazed	0.75	0.5	0.75	0	0.75	0.75	0.75	0.75	0.25	0.75	0.75	0.75	0.75	0.5	1	1	1
512	Gainesville	More than 10 years	Single-family home	Built before 2000	Minor repair	3	3	(7-18, 65+)	No	Yes	Yes	1	1	Yes	Yes	No	Concrete/Steel	Hung	Single glazed	Mixed Types	Single glazed	0.75	0.5	0.75	0	0.75	0.5	0.75	0.25	0	0	1	0.25	0.25	0.75	0.7	0.4	0.5
513	Gainesville	More than 10 years	Apartment/Condo	Built before 2000	No repairs	2	2	(65+)	No	No	Yes	3	1	Yes	No	No	Concrete/Steel	Hung	N/A	Sliding	N/A	0	0	0	0.25	0	0	0	0	0	0	0	0	0	0.25	0	1	1
514	Gainesville	More than 10 years	Single-family home	Significant renovation	Minor repair	2	2	Non	No	No	No	1	1	Yes	Yes	No	Wood	Mixed Types	Double glazed	Traditional	Double glazed	0.5	0.25	0.75	0.25	1	0.25	0.75	0.75	0.25	0.5	0.75	0.25	0.25	0.5	1	0	0.8
515	Gainesville	More than 10 years	Mobile or Manufactured home	Significant renovation	No repairs	3	3	(0-6)	Yes	No	No	1	1	No	No	No	Wood	Hung	Single glazed	Traditional	Single glazed	0.5	0.5	0.5	0.25	0.25	0.25	0.5	0.25	0.25	0.25	0.75	0.25	0.25	0.75	1	1	1
516	Gainesville	More than 10 years	Single-family home	Significant renovation	Minor repair	3	4	(7-18)	No	Yes	No	1	1	Yes	No	No	Wood	Hung	Double glazed	Mixed Types	Double glazed	0.75	0.5	0.75	0.5	1	0.5	0.5	0.75	0.5	0.25	0.5	0.75	0.75	0.5	1	0.8	0.8
517	Gainesville	2 - 5 years	Apartment/Condo		Minor repair	2	2	Non	No	No	No	3	3	Yes	No	No	Wood	Mixed Types	Single glazed	Mixed Types	Single glazed	0.5	0.5	0.75	0	0.75	0.75	0.75	0.5	0.5	0.25	0.75	0.75	0.5	0.25	0.8	0.2	1
518	Gainesville	More than 10 years	Single-family home	Built before 2000	Significant repair	3	3	Non	No	No	No	1	1	Yes	N/A	No	Concrete/Steel	Mixed Types	N/A	Mixed Types	N/A	0.5	0.5	0.5	0.5	1	0.25	0.5	0.5	0.25	0.25	0.5	0.25	0.25	0.25	0.3	0.2	0.2
519	Gainesville	More than 10 years	Single-family home	Significant renovation	Minor repair	3	1	Non	No	No	No	1	1	Yes	Yes	No	Concrete/Steel	Picture	Double glazed	Mixed Types	Double glazed	0.5	0.5	0.5	0.5	0.25	0.25	0.25	0.25	0.25	0.25	0.75	0.25	0.25	0.75	1	1	1
520	Gainesville		Single-family home	Significant renovation	Minor repair	4	1	Non	No	No	No	2		Yes	No	No	Concrete/Steel	Hung	Double glazed	Mixed Types	Single glazed	0.75	0.75	0.75	0.5	0.75	0.75	0.5	0.5	0.5	0.5	1	0.5	0.5	0.5	0.8	0.8	1
521	Gainesville	More than 10 years	Single-family home	Significant renovation	Minor repair	3	3	(0-6)	Yes	No	No	1	1	Yes	Yes	No	Mixed Materials	Mixed Types	Double glazed	Mixed Types	Double glazed	0.75	0.25	0.25	0.25	0.5	0.25	0.25	0.25	0	0	0.75	0.25	0.25	0.75	1	0.7	0.8
522	Gainesville	More than 10 years	Single-family home	Built before 2000	No repairs	3	3	(65+)	No	No	Yes	1	1	Yes	Yes	No	Wood	Hung	Single glazed	Mixed Types	Single glazed	0.25	0.5	0.5	0.5	0.25	0.25	0.25	0.25	0.25	0.25	0.75	0.25	0.25	0.5	0.5	0.5	0.5
523	Gainesville	6 - 10 years	Townhouse or Duplex	Built before 2000	Minor repair	0 or 1	1	Non	No	No	No	2		Yes	No	No	Concrete/Steel	Hung	Single glazed	Sliding	Single glazed	0.75	0.5	0.5	0.25	1	0.25	1	1	0.5	0.5	1	0.5	0.5	0.5	0.9	0.6	0.1
524	Gainesville	More than 10 years	Apartment/Condo		No repairs	3	2	Non	No	No	No	1	1	Yes	No	No	Concrete/Steel	Hung	N/A	Sliding	N/A	1	1	1	1	1	1	0.75	1	0.75	0.75	1	1	1	0.75	0	1	1
525	Gainesville	More than 10 years	Apartment/Condo	Built after 2000	No repairs	4	2	Non	No	No	No	4	2	No	Yes	No	Concrete/Steel	Mixed Types	Double glazed	No doors	N/A	0.5	0.5	0.75	0.25	0.5	0.25	0.75	0.75	0.25	0.5	1	0.25	0.25	0.5	1	1	1
526	Gainesville	More than 10 years	Single-family home	Significant renovation	Minor repair	4	4	Non	No	No	No	1	1	Yes	Yes	No	Wood	Mixed Types	Double glazed	Mixed Types	Double glazed	0.75	1	1	0	1	1	1	1	0.75	0.5	1	0.5	0.5	0.25	1	1	1
527	Gainesville	More than 10 years	Single-family home	Built after 2000	No repairs	4	4	(7-18)	No	Yes	No	1	1	Yes	Yes	No	Wood	Mixed Types	Single glazed	Traditional	N/A	0.75	0.5	0.5	0.75	0.75	0.5	0.5	0.5	0.5	0.5	1	0.25	0.5	0.5	1	1	1
528	Gainesville	More than 10 years	Single-family home	Built before 2000	Minor repair	4	5	(7-18)	No	Yes	No	1	1	Yes	Yes	No	Concrete/Steel	Mixed Types	Double glazed	Mixed Types	Double glazed	1	0.5	0.5	0.25	0.5	0.5	0.5	0.25	0.25	0	1	0.25	0.25	0.75	0.6	0.4	0.4
529	Gainesville	More than 10 years	Apartment/Condo	Built after 2000	No repairs	2	2	Non	No	No	No	3	2	No	N/A	No	Concrete/Steel	Hung	Single glazed	French	N/A	0.75	0.75	0.75	0	0.75	0.5	0.75	0.5	0.25	0.5	0.5	0.5	0.5	0.5	1	0.8	1
530	Gainesville	More than 10 years	Single-family home	Built after 2000		3	2	Non	No	No	No	1	1	Yes	Yes	No	Mixed Materials	Hung	Double glazed	Traditional	Double glazed	0.5	0.5	0.25	0	0.5	0.5	0.5	0.5	0.25	0	1	0.5	0.5	0.75	1	0.8	1
531	Gainesville	More than 10 years	Single-family home	Built before 2000	Significant repair	3	2	(65+)	No	No	Yes	1	1	Yes	Yes	No	Concrete/Steel	Mixed Types	Double glazed	Mixed Types	Double glazed	0.75	0.5	0.5	0	0.75	0.5	0.75	0.25	0.25	0.5	0.75	0.5	0.5	0.5	1	0.5	0.5
532	Gainesville	More than 10 years	Townhouse or Duplex	Built before 2000	Significant repair	3	1	Non	No	No	No	2		Yes	N/A	Yes	Wood	Hung	N/A	Mixed Types	N/A	0.5	0.5	0.75	1	0.75	0.5	0.75	0.75	0.25	0.25	1	0.5	0.5	1	1	0.6	0.8
533	Gainesville		Single-family home	Built after 2000	Minor repair	4	3	Non	No	No	No	1	1	Yes	No	No	Wood	Mixed Types	Single glazed	Mixed Types	Single glazed	0.75	0.5	0.75	0.5	0.75	0.75	0.75	0.75	0.75	0.5	0.75	0.5	0.5	0.5	0.6	0.5	0.5
534	Gainesville	6 - 10 years	Single-family home	Significant renovation	Minor repair	4	2	Non	No	No	No	1	1	Yes	No	No	Concrete/Steel	Hung	Single glazed	No doors	N/A	0.75	0.5	0.75	0.5	0.5	0.25	0.75	0.75	0.25	0	1	0.25	0.5	0.25	1	0	0.1
535	Gainesville	2 - 5 years	Single-family home	Built after 2000	No repairs	4	2	Non	No	No	No	2		Yes	Yes	No	Concrete/Steel	Hung	Single glazed	Mixed Types	Single glazed	1	1	1	0.5	1	0.75	1	0.75	0.75	0.75	1	0.25	0.25	1	1	1	1
536	Gainesville	More than 10 years	Single-family home	Built after 2000	Minor repair	4	3	(0-6)	Yes	No	No			Yes	Yes	No	Concrete/Steel	Mixed Types	Double glazed	Traditional	Double glazed	0.5	0.5	0.5	0.25	0.25	0.25	0.5	0.25	0.25	0.25	0.75	0	0	0.5	1	0.4	0.6
537	Gainesville	More than 10 years	Apartment/Condo		No repairs	2	1	Non	No	No	No	2	2	Yes	N/A	No	Wood	Sliding	N/A	No doors	N/A	0.75	0.75	0.5	0	0.5	0.25	0.5	0.5	0.25	0.25	1	0.5	0.25	1	1	0.5	0.1
538	Gainesville	More than 10 years	Single-family home	Significant renovation	Significant repair	2	1	Non	No	No	No	1	1	Yes	Yes	No	Wood	Hung	Double glazed	No doors	N/A	0.25	0.5	0.5	0	0.5	0.25	0.25	0.5	0.25	0.25	0.5	0.25	0.25	0.25	1	0.5	0.4
539	Gainesville	6 - 10 years	Townhouse or Duplex	Built after 2000	No repairs	3	2	Non	No	No	No	2		Yes	Yes	No	Wood	Hung	Double glazed	Mixed Types	Double glazed	0.75	0.5	0.5	0.5	0.5	0.25	0.5	0.5	0.25	0.25	0.75	0.25	0.25	0.5	0.7	0.7	0.7
540	Gainesville	More than 10 years	Single-family home	Built before 2000	Minor repair	3	1	Non	No	No	No	2		Yes	Yes	No	Mixed Materials	Mixed Types	Single glazed	Mixed Types	Double glazed	0.75	0.5	0.5	0	0.5	0.25	0.75	0.5	0.25	0.25	1	0	0	0.25	0.8	0.4	0.6
541	Gainesville	More than 10 years	Apartment/Condo	Significant renovation		2	2	(65+)	No	No	Yes	2	1	Yes	No	Yes	Concrete/Steel	Mixed Types	Double glazed	Mixed Types	Double glazed	0.75	0.5	0.75	0.5	0.75	0.5	0.75	0.5	0.5	0.75	1	0.75	0.5	0.5	1	0.8	1
542	Gainesville	More than 10 years	Single-family home	Built after 2000	No repairs	3	2	(65+)	No	No	Yes	1	1	Yes	Yes	No	Concrete/Steel	Hung	Double glazed	Sliding	Double glazed	0.75	0.75	0.75	0.25	0.75	0.25	0.5	0.25	0	0.25	0.5	0.5	0.5	0.5	0.7	0.5	0.5
543	Gainesville	More than 10 years	Single-family home	Significant renovation	Minor repair	4	2	Non	No	No	No	2		Yes	Yes	No	Mixed Materials	Sliding	Double glazed	Traditional	Single glazed	0.75	0.75	0.5	0.25	0.75	0.5	0.25	0.25	0.3441	0.5	0.75	0.5	0.5	1	0.5	0.5	0.7
544	Gainesville	More than 10 years	Single-family home	Built before 2000	Minor repair	4	2	Non	No	No	No	1	1	Yes	No	No	Wood	Hung	N/A	Traditional	N/A	0.5	0.5	0.75	0.25	0.75	0.5	0.75	0.5	0.5	0.25	0.75	0.75	0.5	0.5	1	0.8	0.8
545	Gainesville	More than 10 years	Single-family home	Built after 2000	Minor repair	3	2	Non	No	No	No	2		Yes	Yes	No	Wood	Mixed Types	Double glazed	Mixed Types	Double glazed	0.75	0.5	0.25	0	0.25	0	0	0	0	0	1	0	0	1	1	0	0.5
546	Gainesville	More than 10 years	Single-family home	Built after 2000	No repairs	3	2	Non	No	No	No	2		Yes	Yes	No	Concrete/Steel	Mixed Types	Double glazed	Sliding	Double glazed	1	0.5	0.5	0	0.75	0.5	0.5	0.25	0.25	0.25	1	0.5	0.25	1	1	1	1
547	Gainesville	More than 10 years	Single-family home	Built after 2000	Minor repair	4	4	(0-6)	Yes	No	No	1	1	Yes	Yes	No	Concrete/Steel	Mixed Types	Double glazed	French	Double glazed	1	0.75	0.75	1	1	0.75	1	0.75	1	0.5	1	0.5	0.5	1	1	0.2	0.6
548	Gainesville	More than 10 years	Single-family home	Significant renovation	Minor repair	2	2	Non	No	No	No	1	1	Yes	Yes	No	Concrete/Steel	Mixed Types	Single glazed	Mixed Types	Single glazed	0.75	0.5	0.5	0.25	0.25	0.25	0.5	0.25	0	0	0.75	0	0	0.25	1	0.5	0.5
549	Gainesville	More than 10 years	Single-family home	Significant renovation	Minor repair	3	3	(7-18)	No	Yes	No	1	1	Yes	Yes	No	Concrete/Steel	Mixed Types	Double glazed	Mixed Types	Double glazed	0.75	0.5	0.5	0.25	0.5	0.25	0.25	0.5	0.25	0.5	0.75	0.25	0.25	0.5	1	0.9	0.9
550	Gainesville	More than 10 years	Townhouse or Duplex	Built before 2000	Minor repair	2	2	Non	No	No	No	2		Yes	No	No	Wood	Hung	N/A	Traditional	N/A	1	0.75	0.5	0.25	0.5	0.5	0.5	0.5	0.5	0.25	1	0.5	0.25	0.75	1	0.9	0.8
551	Gainesville	6 - 10 years	Single-family home	Built before 2000	Minor repair	3	2	Non	No	No	No	1	1	Yes	No	Yes	Concrete/Steel	Hung	Single glazed	Sliding	Single glazed	0.5	0.75	0.75	0.5	0.75	0.5	0.75	0.5	0.5	0.5	1	0.5	0.5	1	0.6	0.5	0.5
552	Gainesville	More than 10 years	Single-family home	Significant renovation	Minor repair	2	1	Non	No	No	No	2		Yes	Yes	No	Wood	Hung	Double glazed	Mixed Types	Double glazed	0.75	0.5	0.75	0.25	0.75	0.5	0.75	0.75	0.5	0.5	0.5	0.5	0.5	0.5	1	0.9	0.5
553	Gainesville	More than 10 years	Single-family home	Built before 2000	No repairs	2	2	(65+)	No	No	Yes	1	1	Yes	No	No	Wood	Mixed Types	Single glazed	Sliding	Single glazed	1	0.75	1	0.75	1	0.25	0.25	0.25	0	0.25	1	0.25	0.25	0.5	0.7	0	0
554	Gainesville	More than 10 years	Apartment/Condo	Built after 2000	No repairs	2	1	Non	No	No	No	2	2	No	N/A	No	Concrete/Steel	Hung	Double glazed	Traditional	Double glazed	0.75	0.75	0.5	0.25	0.5	0.25	0.5	0.5	0.5	0.25	0.5	0.25	0.25	0.25	0.9	0.5	0.7
555	Gainesville	More than 10 years	Single-family home	Built before 2000	Significant repair	3	1	Non	No	No	No	1	1	Yes	Yes	No	Wood	Hung	Double glazed	Sliding	Double glazed	0.5	0.75	0.5	0.25	1	0.5	0.5	0.5	0.25	0.25	1	0.5	0.5	1	1	0.5	0.3
556	Gainesville	More than 10 years	Single-family home	Built after 2000	Minor repair	4	4	(7-18)	No	Yes	No	1	1	Yes	No	No	Concrete/Steel	Hung	Double glazed	Mixed Types	Double glazed	0.75	0.5	0.5	0.25	0.5	0.5	0.75	0.5	0.25	0.25	0.75	0.5	0.25	0.5	1	1	0.8
557	Gainesville	More than 10 years	Single-family home	Built before 2000	Minor repair	3	2	(65+)	No	No	Yes	1	1	Yes	No	No	Wood	Hung	Double glazed	No doors	N/A	0.75	0.5	0.75	0.5	0.5	0.5	0.75	0.5	0.5	0.25	0.75	0.5	0.5	0.5	1	1	1
558	Gainesville	6 - 10 years	Single-family home	Built before 2000	Minor repair	0 or 1	1	Non	No	No	No	1	1	Yes	Yes	No	Concrete/Steel	Mixed Types	Single glazed	No doors	N/A	0.5	0.25	0.25	0	0.5	0.25	0.5	0.5	0.25	0.25	0.5	0.25	0.25	0.25	0	0	0
559	Gainesville	6 - 10 years	Single-family home	Significant renovation	No repairs	2	2	Non	No	No	No	1	1	No	Yes	No	Concrete/Steel	Hung	Double glazed	Traditional	Double glazed	0.75	0.75	0.75	0.25	0.75	0.75	0.75	0.5	0.5	0.25	1	0.25	0.25	1	1	1	1
560	Gainesville	6 - 10 years	Single-family home	Built after 2000	Minor repair	4	4	(0-6, 7-18)	Yes	Yes	No	2		Yes	Yes	No	Mixed Materials	Hung	Double glazed	Traditional	Double glazed	0.75	0.5	0.5	0.25	1	0.5	0.5	0.25	0.25	0.25	1	0.5	0.25	0.75	1	0.8	0.8
561	Gainesville	More than 10 years	Single-family home	Built after 2000	No repairs	3	2	Non	No	No	No	1	1	Yes	Yes	No		Hung	N/A	No doors	N/A	0.5	0.5	0.5	0	0.5	0.25	0.25	0	0	0.25	0.25	0.25	0.25	0.5	1	0.6	1
562	Gainesville	More than 10 years	Single-family home	Built after 2000	No repairs	3	4	(7-18)	No	Yes	No	1	1	Yes	Yes	No	Concrete/Steel	Hung	Double glazed	Traditional	Double glazed	1	1	1	0	0.5	0.5	0.5	0.5	0	0.5	1	0.25	0.25	1	1	0.8	0.5
563	Gainesville	More than 10 years	Mobile or Manufactured home	Significant renovation	No repairs	4	3	(7-18)	No	Yes	No	1	1	Yes	Yes	No		Mixed Types	Double glazed	No doors	N/A	0.5	0.5	0.5	0.25	0.25	0	0.25	0.25	0	0	0.75	0	0	0.5	1	0.5	0.2
564	Gainesville	More than 10 years	Single-family home	Built after 2000	No repairs	4	2	(65+)	No	No	Yes	1	1	Yes	No	No	Concrete/Steel	Hung	N/A	French	Double glazed	1	0.75	0.75	0.5	1	0.75	1	1	1	0.5	1	0.75	0.5	0.75	1	1	1
565	Gainesville	More than 10 years	Single-family home	Significant renovation	Minor repair	4	3	(65+)	No	No	Yes	1	1	No	No	No	Concrete/Steel	Hung	Single glazed	Sliding	Single glazed	0.75	0.75	0.5	0.75	0.75	0.5	0.75	0.75	0.5	0.5	1	0.5	0.5	0.75	0.9	0.5	0.5
566	Gainesville	More than 10 years	Single-family home	Built after 2000	No repairs	3	2	(65+)	No	No	Yes	2		Yes	Yes	No	Concrete/Steel	Hung	Double glazed	Mixed Types	Double glazed	0.5	0.5	0.5	0	0.5	0.5	0.5486	0.25	0.25	0	1	0.25	0.25	0.5	1	0.5	0.5
567	Gainesville	More than 10 years	Single-family home	Built before 2000	Minor repair	3	2	Non	No	No	No	1	1	No	N/A	Yes	Concrete/Steel	Sliding	Double glazed	Mixed Types	Double glazed	1	0.75	1	0.75	1	0.75	0.75	0.75	0.5	0.25	1	0.5	1	1	0.3	0.2	0.3
568	Gainesville	Less than 2 years	Townhouse or Duplex		Minor repair	2	2	Non	No	No	No	2		Yes	No	No	Concrete/Steel	Sliding	N/A	Traditional	Double glazed	0.5	0.5	0.5	0.5	0.5	0.5	0.5	0.5	0.5	0.25	0.75	0.5	0.5	0.5	1	1	0.5
569	Gainesville	6 - 10 years	Single-family home	Built after 2000	No repairs	3	1	Non	No	No	No	1	1	No	Yes	No	Concrete/Steel	Mixed Types	Double glazed	Traditional	Double glazed	0.5	0.25	0.5	0.25	0.5	0.5	0.5	0.5	0.5	0.5	0.5	0.5	0.5	0.75	0.4	0.4	0.4
570	Gainesville	More than 10 years	Single-family home	Built before 2000	Minor repair	4	4	Non	No	No	No	1	1	Yes	Yes	No	Concrete/Steel	Mixed Types	N/A	Sliding	N/A	0.75	0.5	1	0.25	1	0.5	0.75	0.75	0.5	0.75	1	0.5	0.5	0.5	0.4	0.1	0.7
571	Gainesville	More than 10 years	Mobile or Manufactured home	Built before 2000	No repairs	3	2	Non	No	No	No	1	1	No	Yes	No	Concrete/Steel	Hung	Single glazed	Traditional	Double glazed	0.5	0.5	0.75	0	0.75	0.75	0.75	0.75	0.5	0	1	0.5	0.5	1	0.8	0.2	0.8
572	Gainesville	More than 10 years	Single-family home	Built before 2000	No repairs	3	1	Non	No	No	No	1	1	Yes	Yes	No	Concrete/Steel	Hung	Single glazed	Traditional	Single glazed	0.5	0.5	0.75	0	0.5	0	0.25	0.25	0	0	0.5	0.25	0.25	0.5	1	1	1
573	Gainesville	More than 10 years	Apartment/Condo		Minor repair	0 or 1	2	Non	No	No	No	2	2	Yes	No	No	Concrete/Steel	Hung	Single glazed	No doors	N/A	0.75	0.25	0.5	0.5	0.5	0.25	0.75	0.25	0.25	0.5	0.75	0.25	0.5	0.5	0.7	0.4	0.4
574	Gainesville	More than 10 years	Single-family home	Significant renovation	Minor repair	4	2	Non	No	No	No	1	1	Yes	Yes	No	Mixed Materials	Mixed Types	Double glazed	Mixed Types	Double glazed	0.5	0.5	0.75	0.5	0.75	0.5	0.5	0.5	0.25	0.25	0.75	0.25	0.25	0.5	0.9	0.5	0.6
575	Gainesville	Less than 2 years	Fraternity/Sorority house or Student Dorm	Significant renovation	No repairs	6+	10+	Non	No	No	No	1	1	Yes	Yes	No		Hung	N/A	Traditional	N/A	0.5	0.5	0.5	0.5	0.5	0.25	0.5	0.75	0.25	0.5	0.75	0.5	0.5	0.75	0.5	0.5	0.8
576	Gainesville	2 - 5 years	Apartment/Condo	Built after 2000	Minor repair	4	4	Non	No	No	No	2	2	Yes	N/A	No	Wood	Hung	Double glazed	Traditional	Double glazed	0.75	0.75	0.75	0	0.75	0.5	0.75	0.75	0.75	0.75	0.75	0.75	0.5	0.25	0.8	0.8	0.7
577	Gainesville	Less than 2 years	Apartment/Condo		Minor repair	0 or 1	1	Non	No	No	No	2	1	Yes	No	No		Hung	N/A	Traditional	N/A	0.5	0.5	0.5	0.5	0.5	0.5	0.25	0.25	0.25	0.25	0.75	0.25	0.25	0.25	0.7	0.2	1
578	Gainesville	6 - 10 years	Apartment/Condo	Built after 2000	Minor repair	2	1	Non	No	No	No	2	1	Yes	No	No	Concrete/Steel	Sliding	Double glazed	No doors	N/A	1	1	1	1	1	0.75	1	1	1	1	1	1	1	1	1	0.5	0.8
579	Gainesville	More than 10 years	Single-family home	Significant renovation	Minor repair	2	2	Non	No	No	No	2		Yes	Yes	No	Concrete/Steel	Hung	Single glazed	Mixed Types	Single glazed	0.5	0.25	0	0	0.5	0	0.25	0	0	0.25	0.75	0	0	0.25	0	0	0.1
580	Gainesville	More than 10 years	Apartment/Condo	Built before 2000	Minor repair	2	1	Non	No	No	No	3	2	No	Yes	No		Sliding	Double glazed	Sliding	Double glazed	0.25	0.25	0.25	0	0	0	0.25	0.5	0.5	0	0.5	0	0	0.5	1	1	1
581	Gainesville	More than 10 years	Apartment/Condo	Built after 2000	No repairs	4	3	Non	No	No	No	6.0+	1	Yes	No	Yes		Mixed Types	N/A		N/A	1	0.5	0.75	1	0.5	0.5	0.5	0.25	0.25	0.25	0.75	0.25	0.25	0	0.3	0.2	0.3
582	Gainesville	More than 10 years	Apartment/Condo						N/A	N/A	N/A			N/A	N/A	N/A			N/A		N/A	0.5	0.75	0.5	1	0.5	0.75	0.75	0.75	0.75	0.25	0.75	0.25	0.25	0.75	0.9	0.4	0.1
583	Gainesville	More than 10 years	Single-family home	Built before 2000	Minor repair	3	2	Non	No	No	No	1	1	Yes	N/A	No	Wood	Hung	Single glazed	Sliding	Single glazed	0.5	0.75	0.75	0.25	0.75	0.75	0.75	0.75	0.5	0.25	1	0.25	0.25	0.5	1	0.3	0.3
584	Gainesville	More than 10 years	Single-family home	Significant renovation	Minor repair	3	2	(65+)	No	No	Yes	1	1	Yes	Yes	No	Concrete/Steel	Mixed Types	Double glazed	Mixed Types	Double glazed	0.5	0.75	0.75	0.25	0.5	0.5	0.5	0.25	0.25	0.25	0.75	0.5	0.25	0.5	1	0.7	0.6
585	Gainesville	More than 10 years	Single-family home	Built before 2000	Significant repair	4	1	Non	No	No	No	2		Yes	Yes	No		Hung	Double glazed	Traditional	Double glazed	0.75	0.75	0.75	0.25	1	0.5	0.75	0.75	0.5	0.25	1	0.75	0.5	1	1	0.6	0.6
586	Gainesville	More than 10 years	Single-family home	Significant renovation	Minor repair	3	3	(7-18)	No	Yes	No	1	1	No	Yes	No	Concrete/Steel	Hung	Double glazed	Mixed Types	Double glazed	0.75	0.5	0.5	0.5	0.5	0.25	0.25	0.25	0.25	0	0.75	0.25	0	0.5	0.1	0	0.1
587	Gainesville	More than 10 years	Single-family home	Significant renovation	Significant repair	4	5	(0-6, 7-18)	Yes	Yes	No	1	1	Yes	N/A	No	Mixed Materials	Mixed Types	Double glazed	Mixed Types	N/A	0.25	0.5	0.5	0.5	0.5	0.25	0.5	0.5	0.5	0.25	0.75	0.5	0.5	0.5	1	1	1
588	Gainesville								N/A	N/A	N/A			N/A	N/A	N/A			N/A		N/A	0.75	0.5	0.75	0.25	0.25	0.25	0.25	0.25	0.25	0.25	0.75	0.25	0.25	0.75	0.2	0.5	0.9
589	Gainesville								N/A	N/A	N/A			N/A	N/A	N/A			N/A		N/A	1	0.5	0.25	0.25	0.5	0.25	0.5	0.5	0.5	0.25	0.75	0.25	0.25	0.5	0.4	0.2	0
590	Gainesville	2 - 5 years	Single-family home	Built after 2000	Minor repair	4	1	Non	No	No	No	2		Yes	No	No	Wood	Mixed Types	N/A	Mixed Types	N/A	0.75	0.75	0.5	0.5	0.5	0.5	0.5	0.25	0.25	0.25	0.5	0.25	0.25	0.75	0.7	0.4	0.6
591	Gainesville	More than 10 years	Fraternity/Sorority house or Student Dorm	Built before 2000	Minor repair	6+	10+	Non	No	No	No	5	3	Yes	Yes	No	Concrete/Steel	Awning	N/A	Traditional	N/A	1	0.5	0.5	0	0.5	0.25	0.5	0.75	0.25	0.5	1	0.25	0	0.5	0.8	0.8	0.8
592	Gainesville	Less than 2 years	Apartment/Condo	Built after 2000	Minor repair	2	2	Non	No	No	No	2	2	Yes	N/A	No	Wood	Hung	Single glazed	Sliding	Single glazed	0.75	0.75	0.75	0.5	0.5	0.5	0.5	0.5	0.5	0.5	1	0.75	0.75	0.75	1	1	1
593	Gainesville	More than 10 years	Apartment/Condo		Minor repair	2	2	Non	No	No	No	2	1	Yes	No	No	Concrete/Steel	Hung	N/A	Mixed Types	N/A	0.5	0.25	0.5	0.25	0.25	0	0.25	0.25	0.25	0	0.5	0	0	0.25	0.4	0.3	0.4
594	Gainesville	More than 10 years	Single-family home	Significant renovation	Minor repair	3	3	Non	No	No	No	1	1	Yes	No	No		Casement/Egress	N/A	Traditional	N/A	1	0.75	0.5	0.5	0.75	0.5	0.5	0.75	0.5	0.25	1	0.5	0.25	0.75	1	0.4	0.4
595	Gainesville	More than 10 years	Apartment/Condo	Built after 2000	Minor repair	4	4	Non	No	No	No	3	1	No	Yes	No		Hung	N/A	No doors	N/A	0.75	0.5	0.5	0.25	0.25	0.25	0.5	0.5	0.25	0.25	0.75	0.25	0.25	0.5	0.6	0.5	0.5
596	Gainesville	More than 10 years	Single-family home	Significant renovation	Minor repair	3	2	Non	No	No	No	1	1	Yes	N/A	No	Concrete/Steel	Hung	N/A	No doors	N/A	1	0.75	0.75	0.25	0.75	0.5	0.75	0.5	0.5	0.25	1	0.75	0.25	0.25	1	0.2	0.7
597	Gainesville	More than 10 years	Single-family home	Built before 2000	Minor repair		5	(7-18)	No	Yes	No	2		Yes	Yes	No	Concrete/Steel	Mixed Types	Double glazed	Mixed Types	Double glazed	0.5	1	1	0.25	1	1	1	1	1	0.25	0.5	0.5	0.5	0.25	0.5	0.5	0.5
598	Gainesville	6 - 10 years	Single-family home	Built after 2000	Significant repair	3	4	(7-18)	No	Yes	No	2		Yes	No	No	Concrete/Steel	Hung	Double glazed	Mixed Types	Double glazed	0.5	0.5	0.75	0.5	0.75	0.5	0.5	0.5	0.5	0.25	0.75	0.5	0.25	0.5	0.8	0.8	0.8
599	Gainesville	More than 10 years	Townhouse or Duplex	Significant renovation	Minor repair	2	2	Non	No	No	No	2		Yes	No	No	Mixed Materials	Mixed Types	N/A	Sliding	Double glazed	0.5	0.5	0.75	0.5	0.5	0.25	0.5	0.5	0.5	0.5	0.5	0.5	0.5	0.5	0.7	1	1
600	Gainesville	More than 10 years	Townhouse or Duplex	Built before 2000	Minor repair	2	2	Non	No	No	No	2		Yes	Yes	No	Mixed Materials	Mixed Types	N/A	No doors	N/A	0.5	0.25	0.5	0.5	0.25	0.25	0.25	0.25	0.25	0.25	0.25	0.25	0.25	0.5	0.7	0.2	0.3
601	Gainesville	Less than 2 years	Single-family home	Built after 2000	No repairs	3	2	Non	No	No	No	1	1	No	Yes	Yes	Concrete/Steel	Mixed Types	Single glazed	Mixed Types	Single glazed	0.75	0.75	0.75	0.5	0.75	0.5	0.75	0.75	0.5	0.5	0.75	0.5	0.5	0.25	1	0.7	0.9
602	Gainesville	6 - 10 years	Single-family home	Significant renovation	Minor repair	4	4	(7-18)	No	Yes	No	1	1	Yes	Yes	No	Wood	Mixed Types	Double glazed	Sliding	Double glazed	0.5	0.5	0.75	0.5	0.5	0.5	0.5	0.5	0.25	0.5	1	0.5	0.25	1	1	0.5	0.5
603	Gainesville	More than 10 years	Single-family home	Built before 2000	No repairs	3	1	Non	No	No	No	1	1	Yes	No	No	Concrete/Steel		Single glazed	Mixed Types	N/A	0.75	0.5	0.5	0.25	0.5	0.5	0.5	0.5	0.25	0.25	0.75	0.25	0.25	0.25	0.9	0.8	0.7
604	Gainesville	2 - 5 years	Single-family home	Built after 2000	No repairs	3	3	(0-6)	Yes	No	No	1	1	No	Yes	No	Concrete/Steel	Mixed Types	Double glazed	No doors	N/A	0.75	0.75	0.5	0.5	1	0.5	0.75	0.5	0.5	0.25	1	0.5	0.5	1	0.4	0.9	0.2
605	Gainesville	More than 10 years	Single-family home	Built after 2000	Minor repair	3	2	Non	No	No	No	1	1	Yes	Yes	No	Concrete/Steel	Hung	Double glazed	Mixed Types	Double glazed	0.75	0.5	0.5	0.25	0.75	0.25	0.75	0.75	0.25	0.25	0.75	0.25	0.25	0.5	1	0.5397	1
606	Gainesville	More than 10 years	Single-family home	Built before 2000	Minor repair	3	2	Non	No	No	No	1	1	Yes	No	No	Concrete/Steel	Mixed Types	N/A	Sliding	Double glazed	0.5	0.75	1	0.5	1	0.5	0.5	0.5	0.5	0.25	0.75	0.25	0.25	0.25	0.8	1	0.9
607	Gainesville	More than 10 years	Single-family home	Built after 2000	No repairs	3	3	Non	No	No	No	1	1	Yes	Yes	No	Concrete/Steel	Mixed Types	Double glazed	Mixed Types	Double glazed	0.5	0.75	0.75	0.5	0.5	0.25	0.5	0	0	0	0.75	0.5	0.25	0.5	1	1	0.7
608	Gainesville	More than 10 years	Single-family home	Significant renovation	No repairs	3	2	Non	No	No	No	1	1	No	Yes	No	Wood	Hung	Double glazed	Traditional	Double glazed	0.75	0.5	0.75	0.5	0.75	0.75	0.75	0.5	0.5	0.5	0.75	0.5	0.5	0.5	0.5	0.5	0.5
609	Gainesville	More than 10 years	Single-family home	Significant renovation	Minor repair	3	2	Non	No	No	No	1	1	Yes	Yes	No	Wood	Mixed Types	Single glazed	Mixed Types	N/A	0.75	0.5	0.5	0.25	0.5	0.25	0.5	0.5	0.25	0.25	0.75	0.25	0.25	0.5	1	0.4	0.4
610	Gainesville	6 - 10 years	Single-family home	Built before 2000	Significant repair	4	2	Non	No	No	No	1	1	Yes	Yes	No	Concrete/Steel	Mixed Types	Double glazed	French	Double glazed	0.5	1	1	0.25	1	1	1	1	0.25	0.5	1	1	0.5	1	1	0.8	0.8
611	Gainesville	More than 10 years	Single-family home	Built before 2000	No repairs	4	3	(65+)	No	No	Yes	1	1	Yes	Yes	No	Concrete/Steel	Hung	Single glazed	Traditional	Double glazed	0.75	0.5	0.5	0	0.75	0.5	0.75	0.5	0	0.25	0.5	0	0.25	0.5	0.5	0.2	0.2
612	Gainesville	More than 10 years	Mobile or Manufactured home	Built before 2000	Significant repair	3	2	(65+)	No	No	Yes	1	1	Yes	No	No	Concrete/Steel	Sliding	Single glazed	No doors	N/A	0.5	1	1	0.25	1	1	1	1	1	1	1	1	1	1	1	1	1
613	Gainesville	More than 10 years	Single-family home	Built before 2000	No repairs	4	4	(7-18)	No	Yes	No	1	1	Yes	No	No	Concrete/Steel	Mixed Types	Single glazed	Traditional	Single glazed	0	0.5	0.75	0.75	1	1	1	1	0	0	1	0.25	0	0.5	1	1	1
614	Gainesville	More than 10 years	Single-family home	Built before 2000	No repairs	2	1	Non	No	No	No	1	1	Yes	No	No	Wood	Hung	Single glazed	Mixed Types	Single glazed	0.25	0.25	0.5	0.25	0.25	0.25	0.25	0.25	0.25	0.5	0.5	0.25	0.25	0.5	1	0	1
615	Gainesville	6 - 10 years	Apartment/Condo	Built after 2000	No repairs	2	1	Non	No	No	No	3	3	Yes	No	No		Awning	N/A	No doors	N/A	0.75	0.75	0.75	0.75	0.75	0.75	0.75	0.75	0.75	0.25	1	1	1	0	1	0.6	0.6
616	Gainesville	More than 10 years	Single-family home	Significant renovation	No repairs	5	3	(65+)	No	No	Yes	1	1	Yes	Yes	No	Concrete/Steel	Hung	Single glazed	Sliding	Single glazed	1	1	1	0.25	1	0.75	1	1	0.5	0.5	1	0.5	0.5	1	1	1	1
617	Gainesville	More than 10 years	Single-family home	Built after 2000	Minor repair	3	4	(65+)	No	No	Yes	1	1	Yes	Yes	No	Concrete/Steel	Mixed Types	Single glazed	Mixed Types	Single glazed	0.25	0.5	0.5	0	0.75	0.5	0.5	0.5	0	0.5	1	0.5	0.25	1	0.9	0.6	0.6
618	Gainesville	2 - 5 years	Apartment/Condo	Built before 2000	Minor repair	0 or 1	2	Non	No	No	No	1	1	Yes	Yes	Yes	Mixed Materials	Hung	N/A	No doors	N/A	0.75	0.5	0.75	0.5	1	0.75	0.75	0.5	0.25	0.5	0.75	0.5	0.75	0.25	0.8	0.9	0.7
619	Gainesville	More than 10 years	Single-family home	Built after 2000	Minor repair	4	4	(0-6, 7-18)	Yes	Yes	No	1	1	Yes	No	No	Concrete/Steel	Hung	Double glazed	Mixed Types	Double glazed	0.5	0.5	0.5	0.5	0.5	0.5	0.5	0.5	0.5	0.25	0.75	0.5	0.25	0.5	0.9	0.6	0.6
620	Gainesville	More than 10 years	Apartment/Condo		Significant repair	4	4	Non	No	No	No	3	3	Yes	Yes	No	Concrete/Steel	Hung	Single glazed	No doors	N/A	0.5	0.25	0.5	0.25	0.5	0.25	0.5	0.5	0.5	0.5	0.75	0.5	0.25	0.75	1	0	0.6
621	Gainesville	More than 10 years	Apartment/Condo	Built before 2000	Minor repair	3	1	Non	No	No	No	4	2	Yes	No	Yes	Concrete/Steel	Casement/Egress	Double glazed	Traditional	Double glazed	1	0.75	0.5	1	0.75	1	0.5	0.75	1	0.75	0.75	1	1	1	1	1	1
622	Gainesville	6 - 10 years	Fraternity/Sorority house or Student Dorm	Significant renovation	No repairs	6+	10+	Non	No	No	No	4	4	Yes	N/A	No	Concrete/Steel	Mixed Types	N/A	No doors	N/A	0.75	1	0.5	0.25	0.75	0.25	0.75	0.75	0.25	0	1	0.25	0.25	0.5	0.8	0.4	0.5
623	Gainesville	Less than 2 years	Apartment/Condo	Built before 2000	Minor repair	2	6.0 - 9.0	Non	No	No	No	1	1	Yes	N/A	No	Wood	Hung	Single glazed	No doors	N/A	0.75	0.75	0.75	0.75	0.75	0.75	0.75	0.75	0.75	0.5	1	0.75	0.75	0.5	0.2	0.1	0.3
624	Gainesville	More than 10 years	Apartment/Condo		No repairs	3	3	Non	No	No	No	3	3	Yes	N/A	No	Wood	Hung	N/A	Traditional	N/A	0.75	0.25	0.25	0.25	0.25	0	0.25	0.5	0	0	0.5	0	0	0.25	0.2	0	0
625	Gainesville	2 - 5 years	Apartment/Condo	Built after 2000	Minor repair	2	1	Non	No	No	No	3	3	Yes	Yes	No	Concrete/Steel	Hung	Double glazed	Sliding	Double glazed	0.75	0.75	0.75	1	0.75	0.75	0.75	0.75	0.75	0.25	0.75	0.75	0.75	0.75	0.7	0.7	0.7
626	Gainesville	More than 10 years	Fraternity/Sorority house or Student Dorm	Built before 2000	Minor repair	6+	10+	Non	No	No	No	4	3	Yes	No	No	Concrete/Steel	Hung	Single glazed	No doors	N/A	0.75	0.75	0.75	0.75	0.75	0.75	0.75	0.75	0.75	0.25	1	1	1	0.75	0.3	0.5	0.5
627	Gainesville	More than 10 years	Apartment/Condo	Built before 2000	Minor repair	0 or 1	1	Non	No	No	No	2	1	Yes	No	No	Concrete/Steel	Sliding	Double glazed	Mixed Types	Single glazed	0.75	0.75	0.75	0.75	0.5	0.5	0.5	0.75	0.5	0.5	0.5	0.75	0.75	0.75	0.2	0.6	0.6
628	Gainesville	2 - 5 years	Fraternity/Sorority house or Student Dorm		No repairs	6+	10+	Non	No	No	No	1	1	Yes	No	No	Wood	Hung	Single glazed	No doors	N/A	0.75	0.75	0.75	0.5	0.5	0.25	0.75	0.75	0.5	0.75	1	0.25	0.25	0.75	0.5	0.8	0.6
629	Gainesville	More than 10 years	Fraternity/Sorority house or Student Dorm	Significant renovation	No repairs	6+	10+	Non	No	No	No	5	3	No	No	No	Concrete/Steel	Hung	Single glazed	No doors	N/A	0.5	0.5	0.5	0	0.5	0.5	0.5	0.25	0	0	0.25	0.25	0.25	0	1	1	1
630	Gainesville	2 - 5 years	Apartment/Condo	Built before 2000	Minor repair	2			N/A	N/A	N/A	2	1	Yes	Yes	No	Concrete/Steel	Hung	N/A	No doors	N/A	0.75	0.75	1	1	1	0.5	0.75	0.75	0.25	0.75	1	0.5	0.5	1	0.2	0.1	0.2
631	Gainesville	More than 10 years	Single-family home	Significant renovation	Minor repair	4	3	Non	No	No	No	1	1	Yes	No	No	Concrete/Steel	Hung	N/A	French	Double glazed	1	0.75	1	0.5	1	1	0.5	0.5	0.75	0.5	1	0.75	0.5	1	0.3	0.5	1
632	Gainesville	More than 10 years	Apartment/Condo		Minor repair	3	3	Non	No	No	No	2	2	Yes	Yes	No	Concrete/Steel	Hung	N/A	No doors	N/A	0.5	0.5	0.25	0.25	0.5	0	0.25	0.5	0	0.25	0.5	0.25	0.25	0.25	0.5	0.7	0.7
633	Gainesville	More than 10 years	Fraternity/Sorority house or Student Dorm	Built after 2000	No repairs	6+	10+	Non	No	No	No	4	2	Yes	No	No	Concrete/Steel	Mixed Types	N/A	Traditional	N/A	1	0.5	0.25	0.5	0.25	0.25	0.25	0.5	0.25	0.25	0.5	0.25	0.25	0.25	0.3	0.5	0.6
634	Gainesville	2 - 5 years	Apartment/Condo	Built before 2000	Minor repair	0 or 1	2	(65+)	No	No	Yes	2	2	Yes	No	No	Wood	Sliding	Single glazed	Sliding	Single glazed	1	1	0.75	0.75	0.75	0.75	0.75	0.5	0.5	0.5	1	1	0.75	0.75	1	0.8	0.6
635	Gainesville	More than 10 years	Apartment/Condo		Minor repair	0 or 1	1	Non	No	No	No	3	1	Yes	N/A	No	Wood	Hung	N/A	Traditional	N/A	1	0.75	0.75	0.25	0.75	0.25	0.75	0.75	0	0.25	0.75	0.5	0.5	0.75	0.8	0.6	0.6
636	Gainesville	More than 10 years	Single-family home		No repairs	3			N/A	N/A	N/A	1	1	Yes	N/A	N/A		Mixed Types	Single glazed	No doors	N/A	1	1	0.75	0.75	0.5	1	0.75	1	0.75	0.25	1	0.5	0.25	1	0.5	0.8	0.7
637	Gainesville	Less than 2 years	Apartment/Condo		No repairs		4	(0-6, 7-18, 65+)	Yes	Yes	Yes	4	3	No	No	N/A	Concrete/Steel	Casement/Egress	Single glazed	French	N/A	0.75	0.75	0.75	0.75	0.75	0.75	0.75	0.75	0.75	0.5	0.75	0.75	0.75	0.75	0.4	0.6	0.6
638	Gainesville	Less than 2 years	Fraternity/Sorority house or Student Dorm	Significant renovation	Minor repair	6+	10+	Non	No	No	No	5	4	Yes	No	No	Concrete/Steel	Hung	Double glazed	No doors	N/A	0.25	0.25	0.5	0	0.5	0.25	0.75	0.5	0.5	0.25	0.25	0	0.25	0.5	0	0	0
639	Gainesville	2 - 5 years	Apartment/Condo		No repairs	0 or 1	1	Non	No	No	No	4	3	No	Yes	Yes	Concrete/Steel	Mixed Types	N/A	No doors	N/A	0.5	0.25	0.5	0	0	0	0.25	0.75	0.25	0.5	1	0.75	0.25	0.25	0.8	0.3	0.1
640	Gainesville	More than 10 years	Townhouse or Duplex	Built before 2000	Minor repair	3	3	Non	No	No	No	2		Yes	No	No	Concrete/Steel	Mixed Types	N/A	Sliding	N/A	1	0.75	0.75	0.75	1	0.5	0.5	1	0.75	0.25	1	0.75	0.75	0.5	0.8	0.5	0.5
641	Gainesville	More than 10 years	Apartment/Condo	Built after 2000	Minor repair	3	3	Non	No	No	No	3	3	Yes	No	No	Concrete/Steel	Mixed Types	Single glazed	Traditional	Double glazed	0.75	0.5	0.75	0.25	0.75	0.5	0.75	0.75	0.25	0.5	1	0.25	0.5	1	0.8	1	0.5
642	Gainesville	Less than 2 years	Apartment/Condo	Built before 2000	Significant repair	4	4	Non	No	No	No	2	1	Yes	No	No	Wood	Hung	N/A	Traditional	N/A	0.75	0.5	0.75	1	0.75	0.25	0.75	0.75	0.5	1	1	0.25	0.25	0.75	0.6	0.9	0.7
643	Gainesville	More than 10 years	Single-family home	Significant renovation	No repairs	2	2	Non	No	No	No	1	1	Yes	Yes	No	Concrete/Steel	Mixed Types	N/A	Mixed Types	N/A	1	1	0.75	0	0.75	0	0.75	0	0	0	0.5	0	0	0.5	0.2	0.2	0
644	Gainesville	More than 10 years	Townhouse or Duplex	Built before 2000	Significant repair	4	4	Non	No	No	No	2		Yes	No	No	Concrete/Steel	Hung	Single glazed	No doors	N/A	1	1	1	1	0.75	0.75	1	0.75	1	0.75	1	0.5	0.75	0.75	1	1	1
645	Gainesville	More than 10 years	Apartment/Condo	Built after 2000	Minor repair	4	4	Non	No	No	No	3	3	Yes	No	No	Wood	Hung	Single glazed	Traditional	Single glazed	0.75	0.5	0.75	0.75	1	0.25	0.5	0.25	0.5	0.5	0.75	0.25	0	0.5	0.9	0.6	0.4
646	Gainesville	More than 10 years	Townhouse or Duplex	Built before 2000	Minor repair	2	2	Non	No	No	No	2		Yes	No	No	Wood	Mixed Types	Double glazed	Mixed Types	Double glazed	0.75	0.75	0.5	1	0.5	0.75	0.75	0.75	0.25	0.25	1	0.25	0.25	0.75	0.6	0.4	0.2
647	Gainesville	More than 10 years	Mobile or Manufactured home	Built before 2000	Minor repair	3	2	Non	No	No	No	1	1	Yes	Yes	No	Wood	Hung	Single glazed	Traditional	Single glazed	0.5	0.75	0.75	0	0.75	0.75	0.75	0.75	0.75	0.5	1	0.5	0.5	0.75	0.8	0.6	0.8
648	Gainesville	More than 10 years	Townhouse or Duplex	Built before 2000	Minor repair	2	2	Non	No	No	No	2		Yes	N/A	No	Mixed Materials	Hung	Single glazed	Traditional	N/A	0.75	0.75	0.75	0.75	0.75	0.5	0.75	0.75	0.5	0.75	1	0.5	0.5	1	0.3	0.3	0.3
649	Gainesville	More than 10 years	Fraternity/Sorority house or Student Dorm	Built after 2000	No repairs	6+	10+	Non	No	No	No	6.0+	5.0 - 12.0	No	Yes	No	Concrete/Steel	Casement/Egress	N/A	No doors	N/A	0.75	0.5	0.75	0.75	0.5	0.25	0.75	0.75	0.5	0.5	1	0.25	0.25	0.5	0.5	0.7	0.8
650	Gainesville	6 - 10 years	Apartment/Condo	Built after 2000	Minor repair	2	3	Non	No	No	No	2	2	Yes	No	No	Mixed Materials	Sliding	Double glazed	Sliding	N/A	0.25	0.25	0.75	0.5	0.5	0.5	0.75	0.5	0.5	0.25	0.75	0.25	0.25	0.5	0.8	0.4	0.5
651	Gainesville	More than 10 years	Apartment/Condo	Built before 2000	Significant repair	2	2	Non	No	No	No	4	3	Yes	N/A	Yes		Mixed Types	N/A	French	N/A	1	0.5	0.5	0.5	0.5	0.25	0.5	0.5	0.5	0.25	0.75	0	0	0.5	0.9	0.7	0.5
652	Gainesville	More than 10 years	Apartment/Condo		Minor repair	4	4	(65+)	No	No	Yes	3	1	Yes	No	No	Concrete/Steel	Mixed Types	N/A	Sliding	N/A	1	0.25	0.5	0.25	0	0	0.25	0	0	0	1	0	0	0	0.6	0	0
653	Gainesville								N/A	N/A	N/A			N/A	N/A	N/A			N/A		N/A	0.25	0.25	0.25	0.25	0.25	0.25	0.25	0.25	0.25	0.25	0.25	0.25	0.25	0.25	0.3	0.3	0.3
654	Gainesville	More than 10 years	Single-family home	Significant renovation	Significant repair	3	3	(7-18)	No	Yes	No	1	1	Yes	Yes	No	Concrete/Steel	Mixed Types	Single glazed	Traditional	Double glazed	1	1	1	0.25	1	0.5	1	1	0.25	0.5	1	0.5	0.5	1	0.5	1	1
655	Ocala	6 - 10 years		Significant renovation	Minor repair		10+	(0-6, 7-18, 65+)	Yes	Yes	Yes	1	1	No	N/A	No		Casement/Egress	N/A	No doors	N/A	0.5	0.5	0.5	0.5	0.5	0.5	0.5	0.5	0.5	0.5	0.5	0.5	0.5	0.5	0.5	0.5	0.5
656	Ocala	2 - 5 years			Minor repair		5	(0-6, 7-18, 65+)	Yes	Yes	Yes	1	1	N/A	N/A	N/A		Casement/Egress	Double glazed		Double glazed	0	0.25	0	0.5	0.5	0.25	0.75	0.5	0	0.25	1	0.5	0.75	0.25	0.7	0.2	0.6
657	Ocala	More than 10 years	Townhouse or Duplex	Built after 2000	No repairs	5	6.0 - 9.0		No	Yes	Yes	2		No	Yes	No		Mixed Types	N/A		N/A	0.75	0.25	0.25	0.5	0.25	0.25	0.25	0.25	0.25	0	0.75	0.5	0.25	0.25	0.8	0.9	0.8
658	Ocala	More than 10 years	Apartment/Condo		Minor repair	3	4	(7-18)	No	Yes	No	3	3	Yes	N/A	Yes	Concrete/Steel	Hung	N/A	Sliding	N/A	0.75	0.25	0.5	0	0.25	0	0	0.5	0	0	1	0	0	0.5	0.8	1	1
659	Ocala	More than 10 years	Single-family home		Minor repair	2	4	Non	No	No	No	1	1	No	Yes	No	Concrete/Steel	Casement/Egress	Double glazed	Sliding	N/A	0	0.5	0.5	0.5	0.5	0.5	0.5	0.5	0.5	0.75	0.7639	0.25	0.25	1	0.5	0.5	0.5
660	Ocala	6 - 10 years	Fraternity/Sorority house or Student Dorm		No repairs	6+	10+	Non	No	No	No	3		No	No	No	Concrete/Steel	Mixed Types	Double glazed	Mixed Types	Single glazed	0.5	0.25	0.5	0.5	0.25	0.25	0.25	0.25	0.5	0	0.75	0.25	0	0.75	0.7	0.6	1
661	Ocala	More than 10 years		Significant renovation			4	(0-6, 7-18, 65+)	Yes	Yes	Yes	1	1	N/A	N/A	N/A		Mixed Types	N/A	Sliding	N/A	0	0.75	0.25	0.5	0.25	0.75	0.5	0.25	1	0	0.75	0.25	1	0.5	0.5	0.1	0.9
662	Ocala	More than 10 years	Single-family home		No repairs	3	4	(7-18)	No	Yes	No	1	1	Yes	No	No		Hung	Double glazed	Traditional	N/A	0.75	0.5	0.75	0.5	0.25	0.3829	0.5	0.25	0.25	0.25	0.75	0.25	0.25	0.5	0.7	0.6	0.8
663	Ocala	More than 10 years	Fraternity/Sorority house or Student Dorm	Built after 2000	Minor repair	6+	10+	Non	No	No	No	1	1	Yes	No	N/A	Concrete/Steel	Hung	Single glazed	Traditional	N/A	1	0.75	0.5	1	0	0.25	0.5	0	0	0.25	1	1	1	0.5	0.5	0.5	0.5
664	Ocala	More than 10 years	Apartment/Condo	Significant renovation	Significant repair	5	1	Non	No	No	No	2	2	No	Yes	No	Wood	Awning	N/A	Traditional	Double glazed	0.6641	0.5748	0.5708	0.4199	0.5627	0.3829	0.5486	0.4762	0.3441	0.5	0.5	0.5	0.5	1	0.8	0.9	0.6
665	Ocala	More than 10 years	Single-family home			3	6.0 - 9.0	(7-18)	No	Yes	No			N/A	N/A	N/A		Hung	N/A	Sliding	N/A	0.25	0.75	0.75	1	0.25	0.25	0.5	0.25	0.5	0.5	0.75	0.5	0.25	0.75	0.5	0.5	0.5
666	Ocala	More than 10 years		Built after 2000	Significant repair	3	5	(0-6, 7-18, 65+)	Yes	Yes	Yes			N/A	Yes	N/A	Mixed Materials	Mixed Types	N/A	Mixed Types	N/A	0.5	0.5	0.5	0.5	0.5627	0.3829	0.5486	0.4762	0.3441	0.5	0.5	0.5	0.5	0.5	0.5	0.5	0.5
667	Ocala	More than 10 years	Mobile or Manufactured home	Built before 2000	Minor repair	5	3	(7-18)	No	Yes	No	2		Yes	Yes	No	Concrete/Steel	Hung	Double glazed	Traditional	Double glazed	0.25	0.5	0.75	0.5	0.5	0.5	0.5	0.5	0.5	0.5	0.5	0.5	0.5	0.5	1	1	1
668	Ocala	More than 10 years	Mobile or Manufactured home		Significant repair	4	4	(0-6, 7-18)	Yes	Yes	No	1	1	Yes	Yes	No	Wood	Mixed Types	N/A	Traditional	N/A	1	0.75	0.75	0.75	0.75	0.5	0.5	0.75	0.25	0.25	1	0.5	0.5	0.75	1	1	0.6
669	Ocala	2 - 5 years	Mobile or Manufactured home	Built after 2000	No repairs	3	3	(7-18)	No	Yes	No	1	1	No	No	No	Mixed Materials	Hung	Double glazed	Mixed Types	Double glazed	0.75	0.5	0.75	0.75	0.5627	0.3829	0.5486	0.4762	0.3441	0.25	0.5	0.5	0.5	0.25	0.5	0.5	0.5
670	Ocala	6 - 10 years	Single-family home	Built after 2000	No repairs	3	4	(7-18)	No	Yes	No	1	1	Yes	No	No	Concrete/Steel	Mixed Types	N/A	Sliding	N/A	0.5	0.25	0	0.5	0	0	0	0	0.25	0.25	1	0	0	0.25	0.7	0.5	0.6
671	Ocala	Less than 2 years	Single-family home		Minor repair	4	4	(7-18)	No	Yes	No	1	1	Yes	No	No	Concrete/Steel	Hung	Double glazed	No doors	N/A	0	1	0.25	0	0	0	0.25	0	0	0	1	0	0	0.5	0.8	0.8	0.8
672	Ocala	More than 10 years	Mobile or Manufactured home		No repairs	4	4	(7-18)	No	Yes	No	1	1	Yes	N/A	No		Mixed Types	N/A	Mixed Types	N/A	0.5	0.5	0.25	0	0.25	0.25	0.25	0.25	0.25	0.25	0.5	0.25	0.25	0.25	1	1	1
673	Ocala	Less than 2 years			Significant repair		5	(0-6, 7-18, 65+)	Yes	Yes	Yes	1	1	Yes	No	No		Mixed Types	Double glazed	Mixed Types	Single glazed	0.5	0.5	0.5	0.5	0.5	0.5	0.5	0.5	0.5	0.5	0.5	0.5	0.5	0.5	0.5	0.5	0.5
674	Ocala	More than 10 years	Single-family home	Significant renovation	Minor repair	2	4	(7-18)	No	Yes	No	1	1	Yes	Yes	No	Concrete/Steel	Mixed Types	Double glazed	Mixed Types	Double glazed	0.75	0.5748	0.5	0.4199	0.25	0.25	0.25	0.25	0.25	0	1	0.5	0.25	0.75	1	0.4	0.5
675	Ocala	Less than 2 years	Townhouse or Duplex		Minor repair	4	4	Non	No	No	No	2		Yes	Yes	No	Mixed Materials	Mixed Types	N/A	Traditional	Single glazed	0.5	0.5748	0.5708	0.4199	0.25	0	0	0	0	0.5	0.75	0.25	0.3499	0.5	0.4	0.5	0.3
676	Ocala	2 - 5 years	Single-family home	Built after 2000	Minor repair	3	4	(7-18)	No	Yes	No	1	1	Yes	No	No	Concrete/Steel	Mixed Types	Double glazed	Mixed Types	Double glazed	0.5	0.5	0.25	0	0.75	0	0.5	0.75	0.5	0.25	1	0.25	0.25	0.75	0.7	1	0.5
677	Ocala	2 - 5 years	Mobile or Manufactured home		Significant repair	4	6.0 - 9.0	(7-18, 65+)	No	Yes	Yes	1	1	Yes	Yes	No		Mixed Types	N/A	Traditional	N/A	0.5	0.5	0.5	0.75	0.25	0.25	0.25	0.25	0.25	0	1	0	0	0.5	0.5	0.8	0.9
678	Ocala	2 - 5 years	Single-family home	Built after 2000	No repairs	3	3	(7-18)	No	Yes	No	1	1	Yes	N/A	No	Concrete/Steel	Hung	N/A	Sliding	N/A	0.5	0.5	0.25	0.75	0	0	0.5	0	0	0.5	1	0	0	0.25	0.9	1	0.9
679	Ocala	Less than 2 years	Single-family home	Built before 2000	No repairs	4	10+	(7-18, 65+)	No	Yes	Yes	1	1	Yes	No	Yes	Concrete/Steel		Double glazed	Traditional	Double glazed	0.5	0	0.25	0.5	0.5	0.25	0.25	0.25	0.25	0.25	0	0.25	0	0.5	0	0	0
680	Ocala	More than 10 years	Single-family home	Built before 2000	No repairs	4	5	(7-18)	No	Yes	No	1	1	Yes	No	No		Hung	Double glazed	Mixed Types	N/A	0.75	0.5	0.25	0.25	0.5	0.5	0.75	0.25	0.25	0.25	0.5	0.25	0.25	0.5	0.4	0.5	0.1
681	Ocala	More than 10 years	Single-family home		No repairs	3	4	(7-18)	No	Yes	No	1	1	Yes	Yes	No		Mixed Types	N/A	Mixed Types	N/A	0	0	0	0	0	0	0	0	0	0	0	0	0	0	0	0	0
682	Ocala	More than 10 years	Single-family home	Built before 2000	Minor repair	3	5	(7-18)	No	Yes	No	1	1	Yes	Yes	No	Concrete/Steel	Hung	Double glazed		Double glazed	1	1	0.75	0	0.75	0.25	0.5	0	0	0.25	1	0.25	0.25	1	1	0	1
683	Ocala		Single-family home	Built after 2000	Minor repair	6+	4	(0-6, 7-18)	Yes	Yes	No	2		Yes	No	No	Concrete/Steel	Mixed Types	N/A	Sliding	Double glazed	1	0.5	0.75	0.75	0.25	0.25	0.5	0.75	1	0	1	0.5	0.25	1	0.9	0.9	0.9
684	Ocala	6 - 10 years	Single-family home		Minor repair	4	4	(7-18)	No	Yes	No	1	1	Yes	Yes	No	Concrete/Steel	Mixed Types	N/A	Mixed Types	N/A	0.5	0.25	0.5	0.25	0.5	0.25	0.5	0.5	0.25	0.3234	0.7639	0.3857	0.3499	0.25	0.4	0.4	0.4
685	Ocala	More than 10 years	Townhouse or Duplex	Built before 2000	Minor repair	4	6.0 - 9.0		Yes	Yes	No	2		Yes	No	No	Mixed Materials	Hung	N/A	Traditional	N/A	0.75	0.25	0	0	0.25	0	0.25	0	0	0	0.75	0.25	0.25	0.5	0	0.5	0.5
686	Ocala	More than 10 years	Mobile or Manufactured home	Built before 2000	Significant repair	4	3	(7-18)	No	Yes	No	1	1	Yes	N/A	No	Wood	Picture	N/A	Traditional	N/A	0.5	0.25	0.75	0.25	0.5	0.5	0.5	0.5	0.75	0.25	0.75	0	0	0	0	0	0
687	Ocala		Single-family home		No repairs	5	5	(0-6, 7-18)	Yes	Yes	No	2		Yes	No	No	Concrete/Steel	Mixed Types	N/A	Mixed Types	N/A	0.75	0.5	0.5	0.5	0.25	0.25	0	0.5	0.25	0.5	0.5	0.5	0.5	0	0.5	1	0.9
688	Ocala	More than 10 years	Single-family home		No repairs	3	2	(7-18)	No	Yes	No	1	1	N/A	N/A	No	Concrete/Steel	Hung	N/A	Mixed Types	N/A	1	0.25	0.5	0.5	0.75	0.5	0.5	0.25	0.25	0.25	1	0.75	0.5	0.75	0.4	0.2	0.3
689	Ocala	More than 10 years	Apartment/Condo	Built after 2000	No repairs	3	5	(0-6, 7-18)	Yes	Yes	No	1	1	Yes	No	No	Concrete/Steel	Hung	Double glazed	Traditional	Double glazed	0.6641	0.5748	0.5708	0.4199	0.5627	0.3829	0.5486	0.4762	0.3441	0.5	0.75	0.5	0.5	0.5	0.9	1	0.8
690	Ocala	6 - 10 years	Single-family home	Built after 2000	Minor repair	4	3	(7-18)	No	Yes	No	1	1	Yes	Yes	No	Wood	Mixed Types	Double glazed	Mixed Types	Double glazed	0.25	0.5	0.25	0	0.75	0	0.25	0	0.25	0	0.25	0	1	0	1	1	1
691	Ocala	6 - 10 years	Apartment/Condo		No repairs	2	4	(7-18, 65+)	No	Yes	Yes	3	3	N/A	N/A	No	Concrete/Steel	Mixed Types	N/A	Sliding	N/A	0.75	0.5	0	0	0.25	0.25	0.5	0	0	0.5	0.75	0.25	0.25	0.75	0	0.6	0.4
692	Ocala	More than 10 years	Single-family home	Built before 2000		5	4	(7-18)	No	Yes	No	2		Yes	Yes	No		Mixed Types	N/A	Mixed Types	N/A	0.75	0.5	0.5	0.25	0.5	0.25	0.5	0.5	0	0.25	0.75	0.25	0.25	0	0.8	0.5	0.5
693	Ocala	2 - 5 years	Apartment/Condo	Built after 2000	No repairs	3	5	(0-6, 7-18, 65+)	Yes	Yes	Yes	1	1	Yes	Yes	No		Mixed Types	Double glazed	French	Double glazed	0.5	0.75	1	0.5	0.5	0	0.5	0.75	1	0.25	0.75	0.75	0.5	0.5	1	0.8	1
694	Ocala	More than 10 years	Townhouse or Duplex		Minor repair	3	5	(7-18)	No	Yes	No	2		N/A	N/A	N/A		Hung	N/A	Traditional	N/A	0.5	1	1	0.25	1	0.25	0.25	0	0	0	1	0.25	0	1	0.5	0.5	0.5
695	Ocala	More than 10 years	Single-family home	Built before 2000	Minor repair	3	4	(0-6, 7-18)	Yes	Yes	No	1	1	Yes	No	No		Mixed Types	Double glazed	Mixed Types	Single glazed	0.5	0.75	0.5	0.25	0.75	0	0.5	0.25	0.25	0.5	1	0	0.25	1	0.5	0.3	0.2
696	Ocala	More than 10 years	Single-family home		No repairs	4	5	(7-18, 65+)	No	Yes	Yes	1	1	Yes	No	No	Concrete/Steel	Awning	Double glazed	Sliding	Double glazed	0.5	0.5	0.25	0.5	0.25	0.25	0.25	0.25	0.25	0.5	0.75	0	0.25	0.25	0.3	0.2	0.2
697	Ocala	6 - 10 years	Single-family home	Built after 2000	No repairs	3	5	(0-6, 7-18)	Yes	Yes	No	1	1	Yes	No	No	Concrete/Steel	Mixed Types	Double glazed	Mixed Types	Double glazed	0.5	0.25	0	0	0	0	0	0	0	0	1	0	0	0.25	0	0	0
698	Ocala	2 - 5 years	Single-family home	Built after 2000	No repairs	5	6.0 - 9.0	(0-6, 7-18)	Yes	Yes	No	1	1	No	No	No	Concrete/Steel	Mixed Types	Double glazed	Traditional	Double glazed	0.5	0.5748	0.25	0.25	0.5	0.25	0.5	0.25	0.25	0.25	0.75	0.5	0.5	0.75	0.6	0.5	0.4
699	Ocala	6 - 10 years	Single-family home	Significant renovation	No repairs	4	5	(0-6, 7-18)	Yes	Yes	No	1	1	Yes	No	No	Concrete/Steel		Double glazed	Traditional	N/A	0.5	1	0	0	0.5	0.5	0.5	0	0.5	0.25	1	0	0	1	1	0.8	1
700	Ocala	6 - 10 years	Single-family home		Minor repair	4	3	(7-18)	No	Yes	No	1	1	No	Yes	No	Concrete/Steel	Mixed Types	N/A	Mixed Types	N/A	0.5	0	0.25	0	0	0	0.25	0.25	0	0	0.75	0	0	0.5	0	0	0
701	Ocala	More than 10 years	Single-family home		Minor repair	3	4	(7-18)	No	Yes	No	1	1	Yes	No	No	Concrete/Steel	Mixed Types	N/A	Mixed Types	N/A	0.5	0.5	0.5	0.25	0.25	0.25	0.25	0.25	0.25	0.3234	0.7639	0.3857	0.3499	0.5	1	0.9	0.9
702	Ocala	More than 10 years	Mobile or Manufactured home	Built before 2000	Minor repair	4	6.0 - 9.0	(7-18, 65+)	No	Yes	Yes	1	1	Yes	Yes	No		Hung	N/A	Sliding	N/A	0.75	0.5	0.25	0	0.5	0.25	0.25	0.25	0.25	0	0.5	0.25	0.25	0.5	0.4	0.3	0.3
703	Ocala	6 - 10 years	Single-family home	Built after 2000	No repairs	3	6.0 - 9.0	(7-18)	No	Yes	No	1	1	Yes	No	No	Concrete/Steel	Hung	Double glazed	Mixed Types	Single glazed	0.5	0.25	0.25	0.25	0.25	0	0.25	0.25	0.25	0.25	0.5	0.25	0	0.5	0.7	0.5	0.6
704	Ocala	6 - 10 years	Single-family home	Built before 2000	Minor repair	3	5	(0-6, 7-18)	Yes	Yes	No	1	1	No	Yes	No	Concrete/Steel	Picture	N/A	Sliding	N/A	0.25	0.5	0.5	0.25	0.5	0.25	0.75	0.5	0.25	0.5	1	0.25	0.25	0.25	0.6	0.7	0.7
705	Ocala	6 - 10 years	Single-family home	Built before 2000	Minor repair	3	5	(7-18)	No	Yes	No	1	1	Yes	Yes	No	Mixed Materials	Hung	Double glazed	Traditional	Double glazed	0.5	0.5	0.25	0	0.5	0.25	0.25	0	0	0	1	0.25	0	0.5	0.4	0.5	0.3
706	Ocala	Less than 2 years	Single-family home	Built after 2000	No repairs	3	3	(7-18)	No	Yes	No	1	1	No	No	No	Concrete/Steel	Hung	N/A	Sliding	N/A	0.25	0.25	0.25	0.25	0.25	0	0.5	0.25	0	0.25	0.75	0	0	0.25	0.5	0.6	0.6
707	Ocala	2 - 5 years	Fraternity/Sorority house or Student Dorm	Built after 2000	Minor repair	6+	10+	Non	No	No	No	2		No	N/A	No	Concrete/Steel	Hung	Double glazed	Sliding	N/A	0.5	0.5	0.25	0.25	0.25	0.25	0.25	0.25	0.25	0.25	0.5	0.25	0	0.25	0.5	0.5	0.5
708	Ocala	6 - 10 years	Mobile or Manufactured home		No repairs	4	4	(0-6, 7-18, 65+)	Yes	Yes	Yes	1	1	Yes	N/A	No	Mixed Materials	Mixed Types	Double glazed	Traditional	Single glazed	0.25	0.5	0.5	0.25	0.25	0.5	0.5	0.5	0.5	0.25	0.5	0.25	0.25	0.75	0.3	0.2	0.2
709	Ocala	More than 10 years			Minor repair		10+	(0-6, 7-18, 65+)	Yes	Yes	Yes	1	1	Yes	Yes	No			Double glazed	French	Double glazed	0.75	1	0.75	1	0.5	0.75	0.75	0.5	0	0.25	1	0.75	0.75	0.75	0.8	0.8	0.8
710	Ocala	More than 10 years		Built before 2000	Minor repair	3	10+	(0-6, 7-18)	Yes	Yes	No	1	1	Yes	No	No	Wood	Awning	Single glazed	No doors	N/A	0.75	1	1	0.75	0.5	0.75	0.75	1	0.75	0.5	0.75	0.75	0.5	1	1	1	1
711	Ocala	2 - 5 years	Single-family home	Built before 2000	Minor repair	4	3	(7-18)	No	Yes	No	1	1	Yes	No	No	Concrete/Steel	Hung	Single glazed	French	Single glazed	0.5	0.75	0.75	0.25	0.5	0.5	0.75	0.25	0.25	0.5	0.75	0.5	0.5	0.5	0.4	0.5	0.5
712	Ocala	Less than 2 years	Single-family home	Built after 2000	No repairs	2	3	(7-18)	No	Yes	No	1	1	Yes	Yes	No		Hung	Single glazed	Traditional	N/A	0.75	0.5	0.75	0.75	0.5	0.5	0.5	0.25	0.5	0.75	1	0.5	0.25	0.75	0.8	0.9	0.6
713	Ocala	6 - 10 years			No repairs	4	6.0 - 9.0	(7-18, 65+)	No	Yes	Yes	1	1	Yes	No	No	Wood	Hung	Double glazed	Mixed Types	Double glazed	0.25	0.75	0.75	0.75	0.25	0.25	0.75	0.25	0.5	0.25	0.75	0.5	0.5	0.5	0.5	0.5	0.5
714	Ocala	More than 10 years	Townhouse or Duplex	Built after 2000	Minor repair	3	1	Non	No	No	No	2		Yes	No	No	Wood	Hung	N/A	Traditional	N/A	1	0.75	0	0.75	0	0.5	0	0.5	0	0	0.25	0.5	0.75	0.75	0.8	0.5	0.7
715	Ocala	More than 10 years	Single-family home		Minor repair	3	4	(7-18)	No	Yes	No	1	1	Yes	No	No	Concrete/Steel	Mixed Types	N/A	Mixed Types	N/A	0.75	0.5	0.5	0.25	0.25	0	0.25	0.25	0.25	0.25	0.75	0	0	0.25	0.5	0.1	0.1
716	Ocala	More than 10 years	Single-family home	Significant renovation	Minor repair	3	4	(7-18)	No	Yes	No	1	1	Yes	Yes	No	Wood	Mixed Types	Double glazed	Mixed Types	Single glazed	0.75	0.25	0.25	0.5	0.25	0.25	0.5	0.25	0.25	0.25	0.75	0.25	0.25	0.75	0	0.1	0.1
717	Ocala	2 - 5 years	Townhouse or Duplex		No repairs	4	5	(7-18, 65+)	No	Yes	Yes	2		Yes	No	No	Wood	Hung	Single glazed	Mixed Types	N/A	0.5	0.5	0.5	0.5	0.25	0.25	0.25	0.25	0.25	0.5	0.5	0.25	0	0.5	0.1	0	0
718	Ocala	Less than 2 years	Single-family home		Minor repair	3	6.0 - 9.0	(0-6, 7-18)	Yes	Yes	No	1	1	Yes	No	No		Mixed Types	N/A	Mixed Types	N/A	0.5	0.5	0.5	0.5	0.5627	0.3829	0.5486	0.4762	0.3441	0.5	0.25	0.5	0.25	0.5	0.5	0.4	0.5
719	Ocala	More than 10 years	Single-family home	Built before 2000	Significant repair	4	6.0 - 9.0	(7-18)	No	Yes	No	1	1	Yes	Yes	No	Concrete/Steel	Mixed Types	N/A	Mixed Types	Single glazed	0.5	0.25	0.25	0.5	0.25	0.25	0.5	0.25	0	0.5	0.75	0.25	0.25	0.25	0.6	0.5	0.4
720	Ocala	Less than 2 years	Apartment/Condo	Built after 2000	No repairs	5	5	(0-6, 7-18)	Yes	Yes	No	1	1	No	No	N/A	Concrete/Steel	Casement/Egress	Double glazed	Traditional	N/A	0.25	0	0.25	0.5	0.5	0.25	1	0.5	0.75	0.25	0.5	0	0.75	0	0.2	0.5	1
721	Ocala	2 - 5 years	Single-family home		No repairs	4	5	(0-6, 7-18)	Yes	Yes	No	1	1	N/A	N/A	N/A		Awning	N/A	Traditional	N/A	1	0.5	0.25	0	0	0.25	0.25	0.5	0.5	0	0.75	0.25	0	0.5	0.1	0	0
722	Ocala	2 - 5 years	Single-family home	Built after 2000	No repairs	5	6.0 - 9.0	(7-18)	No	Yes	No	1	1	No	Yes	No	Concrete/Steel	Hung	N/A	Mixed Types	N/A	0.5	0.25	0.5	0	0	0	0	0	0	0	0.75	0	0	0.25	0.8	0.4	0.3
723	Ocala	6 - 10 years			Minor repair		6.0 - 9.0	(0-6, 7-18, 65+)	Yes	Yes	Yes	1	1	Yes	Yes	No		Hung	Double glazed	Mixed Types	N/A	1	0.5	0.25	0	0.5	0.25	0.25	0.25	0	0.25	1	0.25	0.25	0.5	0.5	0.4	0.3
724	Ocala	More than 10 years	Single-family home	Built after 2000	No repairs	3	4	(7-18)	No	Yes	No			Yes	No	No	Concrete/Steel	Sliding	N/A	Mixed Types	Single glazed	0.5	0.5	0.5	0.5	0.25	0.25	0.5	0.25	0.25	0.5	0.25	0.25	0.25	0.25	0.7	0.8	0.6
725	Ocala	2 - 5 years	Single-family home	Significant renovation	No repairs	3	4	(7-18)	No	Yes	No	1	1	Yes	N/A	No		Hung	N/A	Mixed Types	N/A	0.5	0.25	0.25	0.25	0	0	0.25	0	0	0	0.25	0.25	0	0.25	0.8	0.7	0.7
726	Ocala	6 - 10 years			No repairs		5	(0-6, 7-18)	Yes	Yes	No	1	1	N/A	N/A	N/A		Mixed Types	Double glazed	Traditional	N/A	0.5	0.25	0.25	0.25	0.5	0.25	0.25	0.25	0.5	0.25	1	0.25	0.25	0.75	0.9	0.9	0.9
727	Ocala	Less than 2 years	Townhouse or Duplex	Built before 2000	Minor repair	3	6.0 - 9.0	(7-18)	No	Yes	No	2		Yes	No	No	Concrete/Steel	Mixed Types	Double glazed	Mixed Types	Double glazed	0.5	0.25	0.75	0.5	1	0.75	0.75	1	1	0.25	0.75	0.25	0.25	0.25	0.5	0.6	0.3
728	Ocala	6 - 10 years	Mobile or Manufactured home	Built after 2000	Minor repair	5	4	(7-18)	No	Yes	No	1	1	No	Yes	No	Concrete/Steel	Hung	Double glazed	French	Single glazed	0.25	0.5	0.5	0.25	0.25	0.25	0.5	0.25	0.25	0.25	0.75	0.5	0.25	0.25	1	1	1
729	Ocala	2 - 5 years	Single-family home	Built before 2000	Minor repair	6+	6.0 - 9.0	(0-6, 7-18)	Yes	Yes	No	1	1	Yes	Yes	No	Mixed Materials	Casement/Egress	Double glazed		N/A	0.5	0.25	0.25	1	0.5	0.5	0.25	0.25	0.25	0.25	0.25	0.25	0.25	0.5	0.5	0.3	0.3
730	Ocala	2 - 5 years	Fraternity/Sorority house or Student Dorm			6+	10+	Non	No	No	No	1	1	N/A	N/A	N/A	Concrete/Steel		N/A	Traditional	Single glazed	0.5	0.5	0	0.5	0	0	0	0	0	0	0.5	0.25	0.25	0.75	0.9	0.5397	0.5644
731	Ocala	More than 10 years							N/A	N/A	N/A			N/A	N/A	N/A			N/A	No doors	N/A	1	0.5	0.5	0.25	0.25	0.25	0.5	0.25	0.5	0.25	1	0.5	0.25	0.5	0.5	0.5	0.8
732	Ocala	Less than 2 years	Single-family home		No repairs	3	5	(7-18, 65+)	No	Yes	Yes	1	1	No	No	No		Hung	N/A	Mixed Types	N/A	0.25	0.5	0.5	0.25	0.25	0.25	0.5	0.5	0.25	0.25	0.75	0.5	0.5	0	0.7	0.7	0.7
733	Ocala		Mobile or Manufactured home			0 or 1			N/A	N/A	N/A	1	1	N/A	N/A	No	Mixed Materials		N/A	Traditional	N/A	0.5	0.5	0.5	0.5	0.5627	0.3829	0.5486	0.4762	0.3441	0.5	0.5	0.5	0.5	0.5	0	0	0
734	Ocala		Single-family home						N/A	N/A	N/A	1	1	N/A	N/A	N/A			N/A		N/A	0.75	0.75	0.75	0.5	0.25	0.25	0.5	0.25	0	0	0.5	0.25	0.25	0.5	0.6	0.5	0.6
735	Ocala	More than 10 years	Mobile or Manufactured home	Built before 2000	No repairs	4			N/A	N/A	N/A			N/A	No	No		Hung	N/A	Mixed Types	N/A	0.5	0.5	0.5	0.5	0.5	0.5	0.5	0.5	0.5	0.5	0.5	0.5	0.5	0.5	0.5	0.5	0.5
736	Ocala	6 - 10 years	Single-family home	Built before 2000	No repairs	5	5	(7-18, 65+)	No	Yes	Yes	2		Yes	No	No	Mixed Materials	Mixed Types	Single glazed	Sliding	Single glazed	0.5	0.5	0.75	0.5	0	0.75	0.75	0.5	1	0.25	0.75	0.25	0.5	0.5	1	1	1
737	Ocala	2 - 5 years	Single-family home	Built after 2000	No repairs	3	4	(7-18)	No	Yes	No	1	1	No	N/A	No	Wood	Mixed Types	Double glazed	Mixed Types	Double glazed	0.5	0.25	0	0	0	0	0	0	0	0	1	0	0	0.5	0.2	0.1	0
738	Ocala	More than 10 years	Single-family home	Built before 2000	No repairs	6+	5	(7-18, 65+)	No	Yes	Yes	2		Yes	N/A	No	Mixed Materials	Picture	N/A	Sliding	N/A	0.5	0.25	0.5	0	0.5	0.5	0.75	0.75	0	0	1	0	0	0.75	0.5	0.6	0.8
739	Ocala	More than 10 years	Mobile or Manufactured home	Built before 2000	Minor repair	3	6.0 - 9.0	(7-18)	No	Yes	No	1	1	Yes	Yes	No	Wood	Mixed Types	Single glazed	Mixed Types	Single glazed	0.5	0.5	0.5	0.75	0.75	0.25	0.25	0.75	0.5	0.25	1	0.5	0.25	0.75	0.3	0.3	0.3
740	Ocala	More than 10 years	Single-family home	Built before 2000	No repairs	3	4	(7-18)	No	Yes	No	1	1	No	No	No	Concrete/Steel	Hung	Double glazed	No doors	N/A	0.5	0.75	0.5	0.25	0.25	0	0.25	0.25	0.25	0.25	1	0.25	0	0.75	0.5	0.5	0.5
741	Ocala	2 - 5 years	Single-family home			3	3	(7-18)	No	Yes	No	1	1	N/A	N/A	N/A	Concrete/Steel	Picture	N/A	No doors	N/A	0.75	0.25	0.25	0.25	0.25	0	0.5	0.25	0	0.25	0.5	0.25	0.25	0.25	0.5	0.3	0.6
742	Ocala	Less than 2 years	Mobile or Manufactured home		No repairs	3	4	(7-18, 65+)	No	Yes	Yes	1	1	Yes	No	No	Concrete/Steel	Picture	Double glazed	Sliding	Double glazed	0.75	0.5	0.25	0	0.5	0	0	0.25	0.25	0	1	0.25	0	0.5	0.8	0.9	0.4
743	Ocala	Less than 2 years	Single-family home	Built after 2000	No repairs	4	3	(7-18)	No	Yes	No	1	1	Yes	No	No	Concrete/Steel	Mixed Types	Single glazed	Mixed Types	Double glazed	0.75	0.75	0.5	0.25	0.75	0.25	0.25	0.5	0.25	0.5	0.5	0.5	0.5	0.5	0.8	0.7	0.7
744	Ocala	6 - 10 years	Townhouse or Duplex	Significant renovation	No repairs	3	6.0 - 9.0	(0-6, 7-18)	Yes	Yes	No	2		Yes	No	No	Concrete/Steel	Hung	N/A	Sliding	N/A	0.5	0.25	0.5	0	0.5	0	0.25	0.25	0	0	0.5	0	0	0.5	0.4	0.4	0.6
745	Ocala	More than 10 years	Single-family home	Built after 2000	No repairs	3	3	(7-18)	No	Yes	No	1	1	Yes	Yes	No	Concrete/Steel	Hung	N/A	Sliding	N/A	0.75	0.5	0.5	0.5	0	0.25	0.5	0	0	0.25	0.75	0	0	0.75	0.6	0.4	0.9
746	Ocala	6 - 10 years			No repairs		6.0 - 9.0	(0-6, 7-18)	Yes	Yes	No	1	1	No	No	No		Mixed Types	Double glazed	Mixed Types	N/A	0.75	0.5	0.25	0.25	0	0	0.5	0.75	0.5	0.25	0.75	0.25	0.25	0.25	0.2	0.5	0.2
747	Ocala	More than 10 years	Single-family home		No repairs		4	(7-18)	No	Yes	No	1	1	N/A	No	No	Concrete/Steel	Sliding	Single glazed	Sliding	N/A	0.5	0.25	0	0	0	0	0.25	0	0.25	0	0.75	0.25	0.25	0.5	0.3	0.3	0.3
748	Ocala	More than 10 years	Single-family home	Built after 2000	No repairs	3	4	(7-18)	No	Yes	No	1	1	Yes	Yes	No		Mixed Types	Double glazed	Sliding	Double glazed	1	0.5	0.25	0.25	0.25	0	0.5	0.25	0.25	0	0.5	0.25	0.25	1	0.2	0	0.2
749	Ocala	More than 10 years	Single-family home	Built after 2000	Minor repair	2	3	(7-18)	No	Yes	No	1	1	No	No	No	Concrete/Steel	Mixed Types	Double glazed	Mixed Types	Double glazed	1	0.25	0.25	0.25	0.5	0	0.25	0.5	0	0	0.5	0.25	0.25	1	0.2	0	0.2
750	Ocala	More than 10 years	Single-family home	Built before 2000	No repairs	3	2	Non	No	No	No	1	1	Yes	Yes	No	Concrete/Steel	Mixed Types	Double glazed	Traditional	Double glazed	0.5	0.75	0.5	0.25	0.75	0.5	0.5	0.25	0	0.25	0.75	0.5	0.5	1	0.8	0.6	0.7
751	Ocala	6 - 10 years	Mobile or Manufactured home	Built after 2000	Minor repair	3	6.0 - 9.0	(7-18, 65+)	No	Yes	Yes	1	1	N/A	No	No	Concrete/Steel	Picture	Single glazed	Traditional	Single glazed	0.5	0.5	0.75	0.25	0.5	0.25	0.25	0.25	0.25	0	0.75	0.25	0.25	0.5	0.4	0.8	0.9
752	Ocala	Less than 2 years	Single-family home		No repairs		3	(7-18)	No	Yes	No	1	1	N/A	No	No		Casement/Egress	N/A	No doors	N/A	0.75	0	0.25	0	0	0	0	0	0	0	0	0	0	0.75	0	0	0
753	Ocala	More than 10 years	Single-family home		No repairs	4	6.0 - 9.0	(0-6, 7-18, 65+)	Yes	Yes	Yes	1	1	Yes	No	No	Concrete/Steel	Hung	N/A	Traditional	N/A	0.5	0.25	0.25	0.25	0.5627	0.3829	0.5486	0.4762	0.3441	0.3234	0.7639	0.3857	0.3499	0.5	0.3	0.3	0.4
754	Ocala	6 - 10 years	Single-family home		No repairs	3	5	(0-6, 7-18, 65+)	Yes	Yes	Yes	1	1	Yes	No	No		Hung	N/A	Sliding	N/A	0.5	0.5	0.5	0.25	0.25	0	0	0	0	0	0.75	0.25	0	0.25	0.5	0.5	0.5
755	Ocala	6 - 10 years	Mobile or Manufactured home	Significant renovation	Significant repair	3	4	(7-18)	No	Yes	No	1	1	Yes	No	No		Hung	Double glazed	No doors	N/A	1	0.75	1	0.5	1	0.75	1	1	0.5	0.75	1	0.75	0.5	1	1	1	1
756	Ocala	Less than 2 years	Mobile or Manufactured home		No repairs	4	4	(7-18, 65+)	No	Yes	Yes	1	1	Yes	No	No	Concrete/Steel	Hung	N/A	Mixed Types	N/A	0.25	0.25	0.25	0.5	0.25	0.25	0.25	0.25	0.25	0.25	0.25	0.25	0.25	0.25	0.2	0.2	0.2
757	Ocala	More than 10 years	Mobile or Manufactured home	Built before 2000	Significant repair	3	4	(7-18)	No	Yes	No	1	1	Yes	N/A	No		Mixed Types	N/A	Traditional	Double glazed	0.5	0.25	0.5	0.25	0.25	0.25	0.5	0.5	0.5	0.25	0.75	0.25	0.25	0.25	0.6	0.2	0.5
758	Ocala	2 - 5 years	Mobile or Manufactured home		Significant repair	4	6.0 - 9.0	(0-6, 7-18)	Yes	Yes	No	1	1	Yes	No	No		Picture	N/A	No doors	N/A	1	0.5	0.75	0.5	0.5	0.25	0.5	0.5	0.5	0.25	0.75	0.5	0.5	0.25	0.5	0.5	0.5
759	Ocala	More than 10 years	Townhouse or Duplex	Built after 2000		4	4	(7-18)	No	Yes	No	2		No	No	No	Concrete/Steel	Hung	N/A	Traditional	N/A	0.5	0.25	0.5	0.5	0.25	0.25	0.25	0.25	0.25	0.25	0.5	0.25	0.25	0.25	0.6	1	1
760	Ocala	6 - 10 years	Single-family home		No repairs	3	6.0 - 9.0	(7-18, 65+)	No	Yes	Yes	2		Yes	Yes	No	Concrete/Steel	Mixed Types	N/A	No doors	N/A	0.75	0.5	0.5	0.4199	0.5	0.5	0.5	0.5	0.5	0.25	0.5	0.25	0.5	0.75	0.5	0.5	0.5
761	Ocala	6 - 10 years	Fraternity/Sorority house or Student Dorm	Built after 2000	Significant repair	6+	10+	Non	No	No	No	1	1	No	Yes	N/A	Concrete/Steel	Picture	Single glazed	French	N/A	0.5	0.25	0.75	0.25	0.5	0.75	0.5	0.25	0.5	0.5	0.25	0.5	0.75	1	0.5	0.6	0.5
762	Ocala	More than 10 years	Single-family home	Built after 2000	Minor repair	3	4	(7-18)	No	Yes	No	1	1	Yes	Yes	No	Concrete/Steel	Mixed Types	N/A	Sliding	Double glazed	1	0.5	0.5	0.25	0.5	0	0.5	0.25	0.25	0.5	0.5	0.25	0.25	0.25	0.6	0.2	0.4
763	Ocala	Less than 2 years	Single-family home	Built after 2000	No repairs	3	2	(7-18, 65+)	No	Yes	Yes	1	1	No	No	No	Concrete/Steel	Hung	N/A	Sliding	N/A	0.5	0.75	0.5	0.5	0.5	0.25	0.25	0.25	0.25	0.25	1	0	0.25	0.5	0.1	0.1	0
764	Ocala	More than 10 years		Built after 2000	Minor repair	4	3	(0-6, 7-18, 65+)	Yes	Yes	Yes	1	1	N/A	Yes	N/A	Concrete/Steel	Hung	Double glazed	Sliding	N/A	1	1	1	0.75	0.5	0.5	0.75	0.5	0.5	1	1	0.75	0.5	0.5	0.5	0.5	0.5
765	Ocala	6 - 10 years	Single-family home	Significant renovation	Minor repair	4	4	(7-18)	No	Yes	No	2		Yes	Yes	No	Concrete/Steel	Mixed Types	Double glazed	Mixed Types	Double glazed	0.75	0.5	0.5	0.25	0.5	0.5	0.5	0.5	0.5	0.25	0.75	0.25	0.25	0.5	0.8	0.6	0.7
766	Ocala	More than 10 years							N/A	N/A	N/A			N/A	N/A	N/A			N/A		N/A	0.5	0.25	0.25	0.5	0.25	0	0.25	0.5	0	0.25	0.75	0.25	0	0.5	1	0.8	0.9
767	Ocala		Apartment/Condo						N/A	N/A	N/A			N/A	N/A	N/A			N/A		N/A	0.5	0.5	0.25	0.75	0.25	0.5	0.75	0.75	0.75	0.5	1	0.5	0.5	0.75	0.6	0.4	0.3
768	Jacksonville	More than 10 years	Single-family home	Built after 2000	No repairs	4	4	(0-6)	Yes	No	No	2		Yes	No	No	Wood	Mixed Types	Double glazed	French	Double glazed	0.75	0.75	0.75	0.5	0.75	0.75	0.75	0.75	0.25	0.5	1	0.75	0.5	0.5	0.8	0.9	0.7
769	Jacksonville	More than 10 years	Single-family home	Built before 2000	No repairs	4	3	(65+)	No	No	Yes	1	1	Yes	Yes	No	Concrete/Steel	Hung	N/A	Traditional	Double glazed	1	0.75	0.5	0.25	0	0.25	0.5	0	0	0.25	0.5	0.25	0.25	0.25	1	1	1
770	Jacksonville	Less than 2 years	Fraternity/Sorority house or Student Dorm	Significant renovation	Minor repair	6+	10+	Non	No	No	No	2	1	Yes	No	No	Concrete/Steel	Hung	N/A	No doors	N/A	0.5	0.5	0.5	0.25	0.75	0.5	0.5	0.25	0.5	0.25	0.5	0.5	0.5	0.25	0.9	0.4	0.3
771	Jacksonville	Less than 2 years	Fraternity/Sorority house or Student Dorm	Built before 2000	Minor repair	6+	10+	Non	No	No	No	2	2	Yes	No	No	Concrete/Steel	Hung	Single glazed	Traditional	Single glazed	0.5	0.5	0.75	0.25	0.5	0.25	0.75	0.25	0.25	0.25	0.5	0.5	0.25	0.25	0.2	0.3	0.7
772	Jacksonville	Less than 2 years	Fraternity/Sorority house or Student Dorm		Minor repair	6+	10+	Non	No	No	No	2	1	Yes	No	Yes	Concrete/Steel	Hung	N/A	No doors	N/A	0.5	0.75	0.75	0.75	0.5	0	0.75	0.5	0.5	0.5	0.75	0.5	0.5	0.5	0.3	0.2	0.3
773	Jacksonville	Less than 2 years	Fraternity/Sorority house or Student Dorm		Significant repair	6+	10+	Non	No	No	No	1	1	Yes	No	No	Wood	Hung	Single glazed	Traditional	N/A	0.5	0.75	0.75	0.75	0.75	0.5	0.5	0.5	0.5	0.5	0.75	0.5	0.75	0.5	0.5	0.5	0.2
774	Jacksonville	2 - 5 years	Fraternity/Sorority house or Student Dorm	Significant renovation	Significant repair	6+	10+	Non	No	No	No	2	1	Yes	No	No	Concrete/Steel	Hung	N/A	Traditional	N/A	0.5	0.25	0	0.25	0	0	0	0.25	0.25	0	0.5	0.25	0	0.5	0.9	0.9	0.9
775	Jacksonville	More than 10 years	Single-family home	Significant renovation	Significant repair	3	1	Non	No	No	No	1	1	Yes	No	No		Hung	Single glazed	Traditional	N/A	0.75	1	1	0.5	1	1	1	1	1	0.75	1	1	0.75	1	0	0	0
776	Jacksonville		Single-family home	Built after 2000	No repairs	4	5	(7-18)	No	Yes	No	1	1	Yes	No	No	Concrete/Steel	Mixed Types	Double glazed	Sliding	Double glazed	1	1	1	0.5	0.75	0	0.75	0.75	0	0	0.75	0.75	0.75	0.75	0.8	0.8	0.8
777	Jacksonville	6 - 10 years	Single-family home	Built after 2000	Minor repair	4	4	(0-6)	Yes	No	No	2		Yes	No	No	Concrete/Steel	Hung	Single glazed	No doors	N/A	0.5	0.25	0.5	0.5	0.5	0.5	0.5	0.5	0.5	0.25	0.5	0.25	0.5	0.75	0.4	0.5	0.8
778	Jacksonville	More than 10 years	Single-family home	Built before 2000	Minor repair	3	3	(65+)	No	No	Yes	1	1	Yes	No	No	Concrete/Steel		N/A	Traditional	N/A	1	1	0.5	0.25	1	0.25	0.25	0.25	0.25	0	0.75	0	0	0.5	0.9	0.5	0.5
779	Jacksonville	Less than 2 years	Fraternity/Sorority house or Student Dorm	Built before 2000	Minor repair	6+	10+	Non	No	No	No	1	1	Yes	No	No	Mixed Materials	Hung	Single glazed	Traditional	N/A	0.75	0.5	0.5	0.25	0.75	0.25	0.75	0.75	0.5	0.5	0.75	0.5	0.75	0.5	0.3	0.3	0.8
780	Jacksonville	2 - 5 years	Fraternity/Sorority house or Student Dorm		Minor repair	6+	10+	Non	No	No	No	2	2	Yes	No	No	Concrete/Steel	Hung	N/A	No doors	N/A	0.75	0.75	0.75	0.5	0.75	0.75	0.75	0.5	0.5	0.5	1	0.5	0.5	0.75	0	0.7	0.6
781	Jacksonville	More than 10 years	Single-family home	Built after 2000	Minor repair	3	2	Non	No	No	No	2		Yes	No	No	Wood	Mixed Types	Double glazed	Sliding	Double glazed	0.5	0.25	0.25	0	0.25	0.25	0	0	0	0	0.5	0.25	0	0.25	1	0.6	0.5
782	Jacksonville	More than 10 years	Fraternity/Sorority house or Student Dorm	Built after 2000	No repairs	6+	10+	Non	No	No	No	2	1	Yes	N/A	No	Concrete/Steel	Hung	Double glazed	Traditional	Single glazed	0.5	0.25	0.5	0.75	0	0.5	0.75	0.25	0.25	0.25	0.75	0.25	0.25	0.5	0.1	1	1
783	Jacksonville	2 - 5 years	Single-family home	Built after 2000	No repairs	4	4	(7-18)	No	Yes	No	1	1	Yes	No	No	Concrete/Steel	Picture	Double glazed	No doors	N/A	0.5	0.25	0.75	0.5	0.5	0.5	0.25	0.5	0	0.25	1	0.25	0.25	0.75	0	0	0
784	Jacksonville	More than 10 years	Single-family home	Built before 2000	No repairs	3	4	(0-6)	Yes	No	No	1	1	Yes	No	No	Wood	Hung	Single glazed	Traditional	N/A	0.5	0.5	0.75	0.25	0.75	0.5	0.5	0.25	0.5	0.5	0.75	0.25	0.5	0.5	0.4	0.4	0.4
785	Jacksonville	2 - 5 years	Single-family home		Minor repair	4	4	(65+)	No	No	Yes	1	1	Yes	No	No		Mixed Types	N/A	Mixed Types	N/A	0.5	0.5	0.25	0.25	0.25	0	0	0	0	0	0.5	0.25	0	0	0.3	0	0
786	Jacksonville	2 - 5 years	Fraternity/Sorority house or Student Dorm	Built before 2000	No repairs	6+	10+	Non	No	No	No	2	2	Yes	Yes	No	Concrete/Steel	Hung	Single glazed	No doors	N/A	1	0.75	0.75	0.75	0.5	0.5	0.75	0.5	0.5	0.25	0.75	0.75	0.5	0.75	1	1	1
787	Jacksonville	Less than 2 years	Fraternity/Sorority house or Student Dorm		Minor repair	6+	10+	Non	No	No	No	1	1	Yes	No	N/A	Wood	Hung	Single glazed	No doors	N/A	0.5	0.5	0.5	0.5	0.5	0.25	0.5	0.5	0.5	0.5	0.5	0.25	0.25	0	0.8	0.8	0.8
788	Jacksonville	Less than 2 years	Fraternity/Sorority house or Student Dorm		Minor repair	6+	10+	Non	No	No	No	2	2	No	Yes	N/A	Concrete/Steel	Hung	Double glazed		Double glazed	0.75	0.5	0.5	0.5	0.5	0.5	0.5	0.5	0.5	0.5	0.5	0.5	0.5	0.5	0.5	0.6	0.5
789	Jacksonville	More than 10 years	Single-family home		Significant repair	3	2	Non	No	No	No	1	1	Yes	No	No	Concrete/Steel	Hung	Single glazed	Sliding	Single glazed	1	1	1	1	1	1	1	1	1	1	1	1	1	0.5	0.5	0.5	0.5
790	Jacksonville	More than 10 years	Apartment/Condo		No repairs	2		(65+)	No	No	Yes	1	1	No	N/A	N/A	Concrete/Steel	Hung	N/A	No doors	N/A	1	1	1	1	1	1	1	1	1	0.75	1	1	0.3499	1	1	1	1
791	Jacksonville	More than 10 years	Single-family home	Built after 2000	Minor repair	4	2	Non	No	No	No	1	1	No	No	No	Concrete/Steel	Mixed Types	Single glazed	Sliding	Single glazed	1	0.75	1	0.25	0.5	0	0.25	0.25	0.25	0.25	1	0	0	0.25	0.1	0	0
792	Jacksonville	More than 10 years	Townhouse or Duplex		No repairs	3	4	(65+)	No	No	Yes	2		Yes	No	No	Concrete/Steel	Mixed Types	N/A	Sliding	N/A	0.75	0.5	0.5	0.25	0	0	0.25	0	0	0	0.5	0.25	0.25	0.25	1	1	1
793	Jacksonville	6 - 10 years	Single-family home	Built after 2000	No repairs	3	4	(7-18)	No	Yes	No	2		Yes	Yes	No	Concrete/Steel	Mixed Types	Double glazed	Mixed Types	Double glazed	1	1	1	0.25	1	0.25	0.75	0.75	0.75	0.5	1	0.5	0.5	0.75	0.8	0.8	0.8
794	Jacksonville	More than 10 years	Single-family home	Built after 2000	No repairs	4	4	(7-18)	No	Yes	No	1	1	Yes	No	No	Mixed Materials	Hung	Single glazed	Mixed Types	Single glazed	1	1	0.75	1	0.75	1	0.5	0.5	0.5	0.75	1	0.75	0.5	0.25	0.9	0.7	0.7
795	Jacksonville	Less than 2 years	Apartment/Condo	Built before 2000	Minor repair	2	2	(0-6)	Yes	No	No	3	3	Yes	Yes	No	Wood	Hung	Double glazed	Sliding	Double glazed	0.5	0.5	0.5	0.5	0.5	0.5	0.5	0.5	0.5	0.75	0.75	0.5	0.5	1	1	1	1
796	Jacksonville	More than 10 years	Apartment/Condo	Built after 2000	Significant repair	2	3	(0-6, 7-18, 65+)	Yes	Yes	Yes	3	2	No	No	No	Wood	Sliding	Double glazed	Mixed Types	N/A	0.5	0.25	0.5	1	0.25	0.75	0.75	0.75	0.5	0.5	0.5	0.5	0.75	0	0.1	0.3	0.4
797	Jacksonville	More than 10 years	Apartment/Condo	Built after 2000	No repairs	2	2	Non	No	No	No	1	1	Yes	Yes	No	Concrete/Steel	Mixed Types	N/A	Mixed Types	N/A	0.75	0.75	0.5	0.5	0.75	0.25	0.5	0.25	0.25	0	1	0	0	0.75	0.9	0.3	0.1
798	Jacksonville	More than 10 years	Fraternity/Sorority house or Student Dorm	Built before 2000	Minor repair	6+	10+	Non	No	No	No	3	3	No	No	No	Concrete/Steel	Mixed Types	N/A	French	N/A	0.5	0.5	0.5	0.5	0.25	0.25	0.25	0.25	0.25	0.5	1	0.25	0.25	0.75	0.5	0.5	0.5
799	Jacksonville	2 - 5 years	Single-family home	Built after 2000		4	6.0 - 9.0	(0-6, 7-18)	Yes	Yes	No	1	1	Yes	Yes	No	Wood	Hung	Double glazed	Mixed Types	Double glazed	1	1	1	1	1	0.5	0.5	0.5	0.75	0.5	0.75	0.75	0.75	0.75	0.5	0.5	0.8
800	Jacksonville	Less than 2 years	Single-family home	Built after 2000	No repairs	3	2	Non	No	No	No	2		Yes	No	No		Hung	N/A	Traditional	N/A	0.5	0.5	0.25	0.75	0.25	0.25	0.25	0.25	0.25	0.25	1	0.5	0.25	0.75	1	1	1
801	Jacksonville	6 - 10 years	Fraternity/Sorority house or Student Dorm	Built before 2000	Minor repair	6+	10+	Non	No	No	No	2	2	No	No	Yes	Concrete/Steel	Hung	Double glazed	French	Double glazed	0.25	0.25	0.25	0.25	0.25	0.25	0.5	0.25	0.25	0.25	0.5	0.25	0.25	0.5	0.2	0.3	0.2
802	Jacksonville								N/A	N/A	N/A			N/A	N/A	N/A			N/A		N/A	0.25	0.5	0.5	0.25	0	0	0	0	0.25	0	0.25	0	0	0.5	0.8	0.5	0.5
803	Jacksonville	Less than 2 years	Apartment/Condo		No repairs	2	6.0 - 9.0	Non	No	No	No	3	3	No	N/A	No		Hung	N/A	Traditional	N/A	1	1	1	1	1	0	0.5	0.25	0.25	0	0.5	0	0	0.5	0.4	0.1	1
804	Jacksonville	More than 10 years	Apartment/Condo		No repairs	0 or 1	2	Non	No	No	No	4	4	Yes	N/A	No	Concrete/Steel	Hung	N/A	No doors	N/A	1	0.5	0.5	0.5	0.25	0.25	0.5	0.25	0.25	0.25	0.75	0.25	0.25	0.25	0.5	1	1
805	Jacksonville	2 - 5 years	Apartment/Condo	Built after 2000	No repairs	2	3	Non	No	No	No	3	1	No	No	No		Mixed Types	N/A	Sliding	N/A	0.5	0.5	0.5	0.5	0.25	0.25	0.25	0	0	0	0	0	0	0.5	0.5	0.5	0.5
806	Jacksonville	More than 10 years	Fraternity/Sorority house or Student Dorm		No repairs	6+	10+	Non	No	No	No	2	2	Yes	N/A	No	Concrete/Steel	Mixed Types	N/A	Traditional	Double glazed	0.75	0.75	0.75	0.75	0.5	0.5	0.5	0.25	0.25	0.25	0.75	0.25	0.75	0.5	0.5	1	1
807	Jacksonville	6 - 10 years	Fraternity/Sorority house or Student Dorm	Built before 2000	Significant repair	6+	10+	Non	No	No	No	2	2	No	No	No		Picture	Double glazed	Traditional	Double glazed	0.75	0.75	0.75	0.75	0.75	0.75	0.75	0.75	0.75	0.75	0.75	0.5	0.75	0.5	0.8	0.8	0.8
808	Jacksonville	More than 10 years	Single-family home	Built before 2000	Minor repair	4	6.0 - 9.0	(7-18)	No	Yes	No			No	Yes	Yes	Concrete/Steel	Mixed Types	Single glazed	Traditional	Single glazed	0.75	0.75	0.5	0.75	0.75	0.5	0.75	0.5	0.5	0.25	1	0.25	0.5	0.25	0.8	0.8	0.8
809	Jacksonville	More than 10 years	Fraternity/Sorority house or Student Dorm	Built before 2000	Minor repair	6+	10+	Non	No	No	No	1	1	Yes	No	No	Concrete/Steel	Hung	N/A	No doors	N/A	1	0.5	0.25	0.5	0.75	0.75	0.5	0.75	0.75	0.5	0.75	0.5	0.5	0.5	0.8	0.5	0.4
810	Jacksonville	More than 10 years	Fraternity/Sorority house or Student Dorm			6+	10+	Non	No	No	No	5	3	N/A	N/A	N/A		Sliding	Single glazed	No doors	N/A	0.5	0.25	0.5	0.75	0.25	0	0.25	0.25	0.25	0	0.75	0.25	0	0.5	0.3	0.7	0.6
811	Jacksonville	Less than 2 years	Fraternity/Sorority house or Student Dorm		No repairs	6+	10+	Non	No	No	No	2	2	N/A	N/A	N/A		Hung	N/A	No doors	N/A	0.25	0.5	0.25	0.25	0.25	0.25	0.25	0.25	0.25	0.25	0.25	0.25	0.25	0.25	0.4	0.4	0.4
812	Jacksonville	Less than 2 years	Fraternity/Sorority house or Student Dorm	Built before 2000	Minor repair	6+	10+	Non	No	No	No	3	1	Yes	No	Yes	Concrete/Steel	Sliding	Single glazed	Traditional	N/A	0.75	0.25	0.5	0.25	0.25	0.25	0.25	0.25	0.25	0.25	0.75	0	0	0.5	0	0.7	0.7
813	Jacksonville	More than 10 years	Single-family home	Built before 2000	Minor repair	4	4	(65+)	No	No	Yes	1	1	No	No	No	Concrete/Steel	Mixed Types	Single glazed	No doors	N/A	0.75	0.5	0.5	0.75	1	0.75	0.75	0.25	0.25	0.25	0.5	0.5	0.25	0.25	0.9	1	1
814	Jacksonville	More than 10 years	Single-family home		Minor repair	5	5	(7-18)	No	Yes	No	1	1	No	No	No	Concrete/Steel	Sliding	Double glazed	Traditional	Single glazed	0.75	0.75	0.75	0.75	0.75	0.75	0.75	0.5	0.5	0.75	1	0.75	0.75	1	0.9	0.9	0.8
815	Jacksonville	More than 10 years	Single-family home	Built before 2000	No repairs	3	1	Non	No	No	No	1	1	Yes	No	No	Concrete/Steel	Hung	Single glazed	Mixed Types	Single glazed	1	1	0.75	0.5	0.75	0.25	0.5	0.75	0.25	0.25	1	0.25	0.25	0.75	0.8	0.8	1
816	Jacksonville	More than 10 years	Fraternity/Sorority house or Student Dorm	Built after 2000	Significant repair	6+	10+	Non	No	No	No	2	2	Yes	No	No	Wood	Hung	Double glazed	Traditional	Single glazed	0.75	0.75	0.75	0.75	0.25	0.25	0.25	0.25	0.25	0.25	0.25	0.5	0.25	0.5	1	1	0.9
